# Supplementary material for: [6-(3,5-Dimethyl-1H-pyrazol-1-yl)picolinato](pyridine-2,6-dicarboxyl­ato)copper(II) dihydrate
Source: Acta Crystallogr Sect E Struct Rep Online. 2008 May 14;64(Pt 6):m812. doi: 10.1107/S1600536808013731 (PMC2961460; doi:10.1107/S1600536808013731)
Supplement: Supplementary file 1 [file e-64-0m812-sup1.cif]

##############################################################################
###                                                                        ###
###        Electronic paper (Acta Crystallographica Section E)             ###
###                                                                        ###
##############################################################################
#                                                                            #
# This CIF contains the data in a paper accepted for publication in Acta     #
# Crystallographica Section E. It conforms to the requirements of Notes      #
# for Authors for Section E, and has been peer reviewed under the auspices   #
# of the IUCr Commission on Journals.                                        #
#                                                                            #
# Full details of the Crystallographic Information File format               #
# are given in the paper "The Crystallographic Information File (CIF):       #
# a New Standard Archive File for Crystallography" by S. R. Hall, F. H.      #
# Allen and I. D. Brown [Acta Cryst. (1991), A47, 655-685].                  #
#                                                                            #
# The current version of the core CIF dictionary is obtainable from          #
# ftp://ftp.iucr.org/pub/cif_core.dic. The current version number is 2.4.    #
#                                                                            #
# Software is freely available for graphical display of the structure(s) in  #
# this CIF.  For information consult the CIF home page http://www.iucr.org/  #
# cif/home.html                                                              #
#                                                                            #
# This file may be used for bona fide research purposes within the           #
# scientific community so long as proper attribution is given to the journal # 
# article from which it was obtained.                                        #
#                                                                            #
##############################################################################
                                             
data_I
_audit_creation_method     SHELXL-97
_chemical_name_systematic
;
[6-(3,5-Dimethyl-1<i>H</i>-pyrazol-1-yl)picolinato](pyridine-2,6-
dicarboxylato)copper(II) dihydrate
;
_chemical_name_common     ?
_chemical_formula_moiety     'C18 H14 Cu N4 O6, 2(H2 O)'
_chemical_formula_sum     'C18 H18 Cu N4 O8'
_chemical_formula_iupac     '[Cu (C7 H4 N O4) (C11 H10 N3 O2)], 2H2 O'
_chemical_formula_weight     481.90
_chemical_melting_point     ?
_symmetry_cell_setting     Triclinic
_symmetry_space_group_name_H-M     'P -1'
loop_
    _symmetry_equiv_pos_as_xyz
    'x, y, z'
    '-x, -y, -z'
_cell_length_a     9.0040(10)
_cell_length_b     9.0360(10)
_cell_length_c     12.6760(15)
_cell_angle_alpha     103.932(3)
_cell_angle_beta     90.289(2)
_cell_angle_gamma     104.177(3)
_cell_volume     968.25(19)
_cell_formula_units_Z     2
_cell_measurement_reflns_used     3268
_cell_measurement_theta_min     2.339
_cell_measurement_theta_max     27.788
_cell_measurement_temperature     298(2)
_exptl_crystal_description     block
_exptl_crystal_colour     blue
_exptl_crystal_size_max     0.39
_exptl_crystal_size_mid     0.35
_exptl_crystal_size_min     0.32
_exptl_crystal_density_diffrn     1.653
_exptl_crystal_density_meas     ?
_exptl_crystal_density_method     'not measured'
_exptl_crystal_F_000     494
_exptl_absorpt_coefficient_mu     1.185
_exptl_absorpt_correction_type     multi-scan
_exptl_absorpt_process_details     '(SADABS; Sheldrick, 1996)'
_exptl_absorpt_correction_T_min     0.6551
_exptl_absorpt_correction_T_max     0.6841
_exptl_special_details
;
;
_diffrn_ambient_temperature     298(2)
_diffrn_radiation_type     MoK\a
_diffrn_radiation_wavelength     0.71073
_diffrn_radiation_source     'fine-focus sealed tube'
_diffrn_radiation_monochromator     graphite
_diffrn_measurement_device_type     'Bruker SMART CCD area-detector'
_diffrn_measurement_method     '\f and \w'
_diffrn_detector_area_resol_mean     ?
_diffrn_reflns_number     5068
_diffrn_reflns_av_R_equivalents     0.0143
_diffrn_reflns_av_sigmaI/netI     0.0326
_diffrn_reflns_theta_min     1.66
_diffrn_reflns_theta_max     25.01
_diffrn_reflns_theta_full     25.01
_diffrn_measured_fraction_theta_max     0.985
_diffrn_measured_fraction_theta_full     0.985
_diffrn_reflns_limit_h_min     -10
_diffrn_reflns_limit_h_max     6
_diffrn_reflns_limit_k_min     -10
_diffrn_reflns_limit_k_max     10
_diffrn_reflns_limit_l_min     -14
_diffrn_reflns_limit_l_max     15
_diffrn_standards_number     ?
_diffrn_standards_interval_count     ?
_diffrn_standards_interval_time     ?
_diffrn_standards_decay_%     ?
_refine_special_details
;
Refinement of <i>F</i>^2^ against ALL reflections. The weighted <i>R</i>-factor
<i>wR</i> and goodness of fit <i>S</i> are based on <i>F</i>^2^, conventional
<i>R</i>-factors <i>R</i> are based on <i>F</i>, with <i>F</i> set to zero for
negative <i>F</i>^2^. The threshold expression of <i>F</i>^2^ >
\s(<i>F</i>^2^) is used only for calculating <i>R</i>-factors(gt) <i>etc</i>.
and is not relevant to the choice of reflections for refinement.
<i>R</i>-factors based on <i>F</i>^2^ are statistically about twice as large
as those based on <i>F</i>, and <i>R</i>- factors based on ALL data will be
even larger.
;
_reflns_number_total     3361
_reflns_number_gt     2844
_reflns_threshold_expression     I>2\s(I)
_refine_ls_structure_factor_coef     Fsqd
_refine_ls_matrix_type     full
_refine_ls_R_factor_all     0.0511
_refine_ls_R_factor_gt     0.0429
_refine_ls_wR_factor_gt     0.1091
_refine_ls_wR_factor_ref     0.1129
_refine_ls_goodness_of_fit_ref     1.030
_refine_ls_restrained_S_all     1.030
_refine_ls_number_reflns     3361
_refine_ls_number_parameters     280
_refine_ls_number_restraints     0
_refine_ls_hydrogen_treatment     constr
_refine_ls_weighting_scheme     calc
_refine_ls_weighting_details
         'calc w=1/[\s^2^(Fo^2^)+(0.0647P)^2^+0.7713P] where P=(Fo^2^+2Fc^2^)/3'
_atom_sites_solution_hydrogens     geom
_atom_sites_solution_primary     direct
_atom_sites_solution_secondary     difmap
_refine_ls_shift/su_max     0.000
_refine_ls_shift/su_mean     0.000
_refine_diff_density_max     0.385
_refine_diff_density_min     -0.298
_refine_ls_extinction_method     none
_refine_ls_extinction_coef     ?
loop_
    _atom_type_symbol
    _atom_type_description
    _atom_type_scat_dispersion_real
    _atom_type_scat_dispersion_imag
    _atom_type_scat_source
    'C' 'C' 0.0033 0.0016
                         'International Tables Vol C Tables 4.2.6.8 and 6.1.1.4'
    'H' 'H' 0.0000 0.0000
                         'International Tables Vol C Tables 4.2.6.8 and 6.1.1.4'
    'N' 'N' 0.0061 0.0033
                         'International Tables Vol C Tables 4.2.6.8 and 6.1.1.4'
    'O' 'O' 0.0106 0.0060
                         'International Tables Vol C Tables 4.2.6.8 and 6.1.1.4'
    'Cu' 'Cu' 0.3201 1.2651
                         'International Tables Vol C Tables 4.2.6.8 and 6.1.1.4'
_computing_data_collection     'SMART (Siemens, 1996)'
_computing_cell_refinement     'SMART (Siemens, 1996)'
_computing_data_reduction     'SAINT (Siemens, 1996)'
_computing_structure_solution     'SHELXS97 (Sheldrick, 2008)'
_computing_structure_refinement     'SHELXL97 (Sheldrick, 2008)'
_computing_molecular_graphics     'SHELXTL (Sheldrick, 2008)'
_computing_publication_material     'SHELXTL (Sheldrick, 2008)'
loop_
    _atom_site_type_symbol
    _atom_site_label
    _atom_site_fract_x
    _atom_site_fract_y
    _atom_site_fract_z
    _atom_site_U_iso_or_equiv
    _atom_site_adp_type
    _atom_site_calc_flag
    _atom_site_refinement_flags
    _atom_site_occupancy
    _atom_site_disorder_assembly
    _atom_site_disorder_group
    Cu Cu1 0.72104(5) 0.95250(5) 0.26981(3) 0.03369(16) Uani d . 1 . .
    N N1 0.7309(3) 0.9975(3) 0.4271(2) 0.0318(6) Uani d . 1 . .
    N N2 0.8342(3) 0.7887(3) 0.4100(2) 0.0358(6) Uani d . 1 . .
    N N3 0.8359(3) 0.7890(3) 0.3006(2) 0.0350(6) Uani d . 1 . .
    N N4 0.6970(3) 0.9233(3) 0.1106(2) 0.0296(6) Uani d . 1 . .
    O O1 0.6153(3) 1.1315(3) 0.3022(2) 0.0476(6) Uani d . 1 . .
    O O2 0.5465(4) 1.2990(4) 0.4420(2) 0.0662(8) Uani d . 1 . .
    O O3 0.9435(3) 1.1261(3) 0.2279(2) 0.0472(7) Uani d . 1 . .
    O O4 1.0063(3) 1.2352(3) 0.0888(2) 0.0578(8) Uani d . 1 . .
    H H4 1.0757 1.2945 0.1323 0.087 Uiso calc R 1 . .
    O O5 0.5089(3) 0.7472(3) 0.21665(19) 0.0498(7) Uani d . 1 . .
    O O6 0.3550(4) 0.6217(4) 0.0688(2) 0.0735(10) Uani d . 1 . .
    O O7 0.2133(3) 0.4600(3) 0.1912(2) 0.0576(7) Uani d . 1 . .
    H H7D 0.2617 0.4484 0.2451 0.069 Uiso d R 1 . .
    H H7E 0.2754 0.4928 0.1467 0.069 Uiso d R 1 . .
    O O8 0.4582(4) 0.4587(4) 0.3057(3) 0.0964(13) Uani d . 1 . .
    H H8A 0.5002 0.5498 0.2972 0.116 Uiso d R 1 . .
    H H8B 0.5112 0.4395 0.3540 0.116 Uiso d R 1 . .
    C C1 0.6077(4) 1.1920(4) 0.4025(3) 0.0419(8) Uani d . 1 . .
    C C2 0.6808(4) 1.1214(4) 0.4800(3) 0.0359(8) Uani d . 1 . .
    C C3 0.6976(4) 1.1722(4) 0.5913(3) 0.0459(9) Uani d . 1 . .
    H H3 0.6632 1.2585 0.6279 0.055 Uiso calc R 1 . .
    C C4 0.7675(4) 1.0906(5) 0.6474(3) 0.0463(9) Uani d . 1 . .
    H H4A 0.7813 1.1239 0.7230 0.056 Uiso calc R 1 . .
    C C5 0.8171(4) 0.9614(4) 0.5940(3) 0.0427(9) Uani d . 1 . .
    H H5 0.8637 0.9066 0.6318 0.051 Uiso calc R 1 . .
    C C6 0.7943(4) 0.9166(4) 0.4808(3) 0.0337(7) Uani d . 1 . .
    C C7 0.8598(6) 0.6154(5) 0.5339(3) 0.0578(11) Uani d . 1 . .
    H H7A 0.8610 0.5071 0.5244 0.087 Uiso calc R 1 . .
    H H7B 0.7682 0.6328 0.5675 0.087 Uiso calc R 1 . .
    H H7C 0.9481 0.6821 0.5795 0.087 Uiso calc R 1 . .
    C C8 0.8633(4) 0.6533(4) 0.4257(3) 0.0402(8) Uani d . 1 . .
    C C9 0.8869(5) 0.5692(5) 0.3260(3) 0.0474(9) Uani d . 1 . .
    H H9 0.9105 0.4719 0.3103 0.057 Uiso calc R 1 . .
    C C10 0.8691(4) 0.6564(4) 0.2504(3) 0.0394(8) Uani d . 1 . .
    C C11 0.8836(5) 0.6158(5) 0.1306(3) 0.0558(11) Uani d . 1 . .
    H H11A 0.8756 0.7030 0.1020 0.084 Uiso calc R 1 . .
    H H11B 0.8031 0.5247 0.0967 0.084 Uiso calc R 1 . .
    H H11C 0.9814 0.5936 0.1158 0.084 Uiso calc R 1 . .
    C C12 0.9239(4) 1.1361(4) 0.1343(3) 0.0354(8) Uani d . 1 . .
    C C13 0.7922(4) 1.0210(4) 0.0612(3) 0.0325(7) Uani d . 1 . .
    C C14 0.7664(4) 1.0143(4) -0.0471(3) 0.0418(8) Uani d . 1 . .
    H H14 0.8322 1.0841 -0.0797 0.050 Uiso calc R 1 . .
    C C15 0.6420(5) 0.9030(5) -0.1072(3) 0.0460(9) Uani d . 1 . .
    H H15 0.6246 0.8957 -0.1809 0.055 Uiso calc R 1 . .
    C C16 0.5451(4) 0.8038(4) -0.0566(3) 0.0437(9) Uani d . 1 . .
    H H16 0.4605 0.7286 -0.0953 0.052 Uiso calc R 1 . .
    C C17 0.5747(4) 0.8171(4) 0.0524(3) 0.0350(8) Uani d . 1 . .
    C C18 0.4718(4) 0.7214(4) 0.1191(3) 0.0404(8) Uani d . 1 . .
loop_
    _atom_site_aniso_label
    _atom_site_aniso_U_11
    _atom_site_aniso_U_22
    _atom_site_aniso_U_33
    _atom_site_aniso_U_12
    _atom_site_aniso_U_13
    _atom_site_aniso_U_23
    Cu1 0.0395(3) 0.0366(2) 0.0240(2) 0.00751(18) -0.00296(16) 0.00805(16)
    N1 0.0295(15) 0.0370(15) 0.0271(14) 0.0050(12) -0.0005(11) 0.0082(11)
    N2 0.0410(16) 0.0431(16) 0.0251(14) 0.0105(13) -0.0025(12) 0.0124(12)
    N3 0.0421(17) 0.0390(15) 0.0244(14) 0.0096(13) -0.0014(12) 0.0099(12)
    N4 0.0303(14) 0.0297(13) 0.0268(14) 0.0040(11) -0.0029(11) 0.0072(11)
    O1 0.0601(17) 0.0491(15) 0.0353(14) 0.0208(13) -0.0082(12) 0.0070(11)
    O2 0.083(2) 0.0616(18) 0.0598(19) 0.0395(17) -0.0055(16) 0.0045(15)
    O3 0.0454(15) 0.0490(15) 0.0385(15) -0.0078(12) -0.0113(12) 0.0148(11)
    O4 0.0518(17) 0.0564(16) 0.0536(17) -0.0187(14) -0.0063(13) 0.0252(13)
    O5 0.0479(15) 0.0552(15) 0.0326(14) -0.0134(13) -0.0022(11) 0.0122(11)
    O6 0.066(2) 0.077(2) 0.0546(18) -0.0361(17) -0.0245(15) 0.0292(16)
    O7 0.0581(18) 0.0593(17) 0.0539(17) 0.0052(14) -0.0020(14) 0.0211(14)
    O8 0.076(2) 0.074(2) 0.147(4) 0.0085(19) -0.033(2) 0.055(2)
    C1 0.040(2) 0.0373(19) 0.045(2) 0.0083(16) -0.0040(16) 0.0062(16)
    C2 0.0344(19) 0.0364(18) 0.0319(18) 0.0025(15) 0.0008(14) 0.0058(14)
    C3 0.053(2) 0.044(2) 0.0331(19) 0.0061(18) 0.0057(17) 0.0002(16)
    C4 0.050(2) 0.057(2) 0.0234(17) 0.0041(19) 0.0008(16) 0.0042(16)
    C5 0.045(2) 0.053(2) 0.0295(18) 0.0078(18) -0.0021(16) 0.0146(16)
    C6 0.0324(18) 0.0396(18) 0.0292(17) 0.0057(15) -0.0008(14) 0.0122(14)
    C7 0.079(3) 0.057(2) 0.045(2) 0.021(2) -0.001(2) 0.0243(19)
    C8 0.039(2) 0.044(2) 0.041(2) 0.0103(16) -0.0043(16) 0.0179(16)
    C9 0.058(3) 0.043(2) 0.044(2) 0.0169(18) -0.0040(18) 0.0120(17)
    C10 0.040(2) 0.045(2) 0.0324(18) 0.0115(16) -0.0030(15) 0.0074(15)
    C11 0.075(3) 0.059(2) 0.036(2) 0.025(2) 0.002(2) 0.0070(18)
    C12 0.0322(18) 0.0374(18) 0.0367(19) 0.0032(15) -0.0038(15) 0.0151(15)
    C13 0.0334(18) 0.0354(17) 0.0299(17) 0.0070(14) 0.0002(14) 0.0121(14)
    C14 0.045(2) 0.048(2) 0.0338(19) 0.0052(17) 0.0028(16) 0.0183(16)
    C15 0.054(2) 0.057(2) 0.0253(17) 0.0098(19) -0.0060(16) 0.0118(16)
    C16 0.047(2) 0.048(2) 0.0294(18) 0.0035(17) -0.0093(16) 0.0054(15)
    C17 0.041(2) 0.0312(17) 0.0300(17) 0.0064(15) -0.0037(15) 0.0052(14)
    C18 0.040(2) 0.0379(18) 0.037(2) -0.0032(16) -0.0065(16) 0.0101(15)
_geom_special_details
;
All e.s.d.'s (except the e.s.d. in the dihedral angle between two l.s. planes)
are estimated using the full covariance matrix. The cell e.s.d.'s are taken
into account individually in the estimation of e.s.d.'s in distances, angles
and torsion angles; correlations between e.s.d.'s in cell parameters are only
used when they are defined by crystal symmetry. An approximate (isotropic)
treatment of cell e.s.d.'s is used for estimating e.s.d.'s involving l.s.
planes.
;
loop_
    _geom_bond_atom_site_label_1
    _geom_bond_atom_site_label_2
    _geom_bond_site_symmetry_2
    _geom_bond_distance
    _geom_bond_publ_flag
    Cu1 N1 . 1.934(3) ?
    Cu1 N4 . 1.975(3) ?
    Cu1 O1 . 2.032(3) ?
    Cu1 N3 . 2.104(3) ?
    Cu1 O5 . 2.279(2) ?
    Cu1 O3 . 2.372(2) ?
    N1 C6 . 1.327(4) ?
    N1 C2 . 1.340(4) ?
    N2 C8 . 1.370(4) ?
    N2 N3 . 1.388(4) ?
    N2 C6 . 1.406(4) ?
    N3 C10 . 1.318(4) ?
    N4 C13 . 1.344(4) ?
    N4 C17 . 1.345(4) ?
    O1 C1 . 1.266(4) ?
    O2 C1 . 1.233(4) ?
    O3 C12 . 1.226(4) ?
    O4 C12 . 1.269(4) ?
    O4 H4 . 0.8200 ?
    O5 C18 . 1.230(4) ?
    O6 C18 . 1.256(4) ?
    O7 H7D . 0.8498 ?
    O7 H7E . 0.8498 ?
    O8 H8A . 0.8500 ?
    O8 H8B . 0.8500 ?
    C1 C2 . 1.519(5) ?
    C2 C3 . 1.370(5) ?
    C3 C4 . 1.387(5) ?
    C3 H3 . 0.9300 ?
    C4 C5 . 1.377(5) ?
    C4 H4A . 0.9300 ?
    C5 C6 . 1.394(5) ?
    C5 H5 . 0.9300 ?
    C7 C8 . 1.490(5) ?
    C7 H7A . 0.9600 ?
    C7 H7B . 0.9600 ?
    C7 H7C . 0.9600 ?
    C8 C9 . 1.357(5) ?
    C9 C10 . 1.410(5) ?
    C9 H9 . 0.9300 ?
    C10 C11 . 1.489(5) ?
    C11 H11A . 0.9600 ?
    C11 H11B . 0.9600 ?
    C11 H11C . 0.9600 ?
    C12 C13 . 1.505(5) ?
    C13 C14 . 1.376(5) ?
    C14 C15 . 1.385(5) ?
    C14 H14 . 0.9300 ?
    C15 C16 . 1.369(5) ?
    C15 H15 . 0.9300 ?
    C16 C17 . 1.377(5) ?
    C16 H16 . 0.9300 ?
    C17 C18 . 1.512(5) ?
loop_
    _geom_angle_atom_site_label_1
    _geom_angle_atom_site_label_2
    _geom_angle_atom_site_label_3
    _geom_angle_site_symmetry_1
    _geom_angle_site_symmetry_3
    _geom_angle
    _geom_angle_publ_flag
    N1 Cu1 N4 . . 173.70(11) ?
    N1 Cu1 O1 . . 80.55(11) ?
    N4 Cu1 O1 . . 93.19(10) ?
    N1 Cu1 N3 . . 77.82(11) ?
    N4 Cu1 N3 . . 108.45(10) ?
    O1 Cu1 N3 . . 158.36(10) ?
    N1 Cu1 O5 . . 103.92(10) ?
    N4 Cu1 O5 . . 76.16(10) ?
    O1 Cu1 O5 . . 98.55(11) ?
    N3 Cu1 O5 . . 87.33(11) ?
    N1 Cu1 O3 . . 105.16(10) ?
    N4 Cu1 O3 . . 75.33(9) ?
    O1 Cu1 O3 . . 89.65(11) ?
    N3 Cu1 O3 . . 95.34(10) ?
    O5 Cu1 O3 . . 150.70(9) ?
    C6 N1 C2 . . 121.3(3) ?
    C6 N1 Cu1 . . 121.7(2) ?
    C2 N1 Cu1 . . 116.9(2) ?
    C8 N2 N3 . . 110.9(3) ?
    C8 N2 C6 . . 132.6(3) ?
    N3 N2 C6 . . 116.4(3) ?
    C10 N3 N2 . . 105.5(3) ?
    C10 N3 Cu1 . . 140.2(2) ?
    N2 N3 Cu1 . . 110.3(2) ?
    C13 N4 C17 . . 119.1(3) ?
    C13 N4 Cu1 . . 120.4(2) ?
    C17 N4 Cu1 . . 120.1(2) ?
    C1 O1 Cu1 . . 114.9(2) ?
    C12 O3 Cu1 . . 108.3(2) ?
    C12 O4 H4 . . 109.5 ?
    C18 O5 Cu1 . . 111.8(2) ?
    H7D O7 H7E . . 110.6 ?
    H8A O8 H8B . . 109.0 ?
    O2 C1 O1 . . 126.8(4) ?
    O2 C1 C2 . . 118.0(3) ?
    O1 C1 C2 . . 115.1(3) ?
    N1 C2 C3 . . 121.1(3) ?
    N1 C2 C1 . . 112.1(3) ?
    C3 C2 C1 . . 126.7(3) ?
    C2 C3 C4 . . 117.7(3) ?
    C2 C3 H3 . . 121.1 ?
    C4 C3 H3 . . 121.1 ?
    C5 C4 C3 . . 121.6(3) ?
    C5 C4 H4A . . 119.2 ?
    C3 C4 H4A . . 119.2 ?
    C4 C5 C6 . . 116.9(3) ?
    C4 C5 H5 . . 121.5 ?
    C6 C5 H5 . . 121.5 ?
    N1 C6 C5 . . 121.3(3) ?
    N1 C6 N2 . . 112.0(3) ?
    C5 C6 N2 . . 126.8(3) ?
    C8 C7 H7A . . 109.5 ?
    C8 C7 H7B . . 109.5 ?
    H7A C7 H7B . . 109.5 ?
    C8 C7 H7C . . 109.5 ?
    H7A C7 H7C . . 109.5 ?
    H7B C7 H7C . . 109.5 ?
    C9 C8 N2 . . 106.0(3) ?
    C9 C8 C7 . . 130.9(3) ?
    N2 C8 C7 . . 123.1(3) ?
    C8 C9 C10 . . 107.4(3) ?
    C8 C9 H9 . . 126.3 ?
    C10 C9 H9 . . 126.3 ?
    N3 C10 C9 . . 110.2(3) ?
    N3 C10 C11 . . 121.2(3) ?
    C9 C10 C11 . . 128.5(3) ?
    C10 C11 H11A . . 109.5 ?
    C10 C11 H11B . . 109.5 ?
    H11A C11 H11B . . 109.5 ?
    C10 C11 H11C . . 109.5 ?
    H11A C11 H11C . . 109.5 ?
    H11B C11 H11C . . 109.5 ?
    O3 C12 O4 . . 126.6(3) ?
    O3 C12 C13 . . 119.5(3) ?
    O4 C12 C13 . . 113.9(3) ?
    N4 C13 C14 . . 121.2(3) ?
    N4 C13 C12 . . 114.5(3) ?
    C14 C13 C12 . . 124.3(3) ?
    C13 C14 C15 . . 119.6(3) ?
    C13 C14 H14 . . 120.2 ?
    C15 C14 H14 . . 120.2 ?
    C16 C15 C14 . . 119.0(3) ?
    C16 C15 H15 . . 120.5 ?
    C14 C15 H15 . . 120.5 ?
    C15 C16 C17 . . 119.0(3) ?
    C15 C16 H16 . . 120.5 ?
    C17 C16 H16 . . 120.5 ?
    N4 C17 C16 . . 122.1(3) ?
    N4 C17 C18 . . 113.7(3) ?
    C16 C17 C18 . . 124.2(3) ?
    O5 C18 O6 . . 125.8(3) ?
    O5 C18 C17 . . 117.9(3) ?
    O6 C18 C17 . . 116.2(3) ?
loop_
    _geom_torsion_atom_site_label_1
    _geom_torsion_atom_site_label_2
    _geom_torsion_atom_site_label_3
    _geom_torsion_atom_site_label_4
    _geom_torsion_site_symmetry_1
    _geom_torsion_site_symmetry_2
    _geom_torsion_site_symmetry_3
    _geom_torsion_site_symmetry_4
    _geom_torsion
    _geom_torsion_publ_flag
    O1 Cu1 N1 C6 . . . . 179.7(3) ?
    N3 Cu1 N1 C6 . . . . -1.0(3) ?
    O5 Cu1 N1 C6 . . . . 83.1(3) ?
    O3 Cu1 N1 C6 . . . . -93.3(3) ?
    O1 Cu1 N1 C2 . . . . -5.0(2) ?
    N3 Cu1 N1 C2 . . . . 174.3(3) ?
    O5 Cu1 N1 C2 . . . . -101.6(2) ?
    O3 Cu1 N1 C2 . . . . 82.0(2) ?
    C8 N2 N3 C10 . . . . -1.3(4) ?
    C6 N2 N3 C10 . . . . -177.3(3) ?
    C8 N2 N3 Cu1 . . . . 160.9(2) ?
    C6 N2 N3 Cu1 . . . . -15.0(3) ?
    N1 Cu1 N3 C10 . . . . 161.2(4) ?
    N4 Cu1 N3 C10 . . . . -18.1(4) ?
    O1 Cu1 N3 C10 . . . . 163.0(3) ?
    O5 Cu1 N3 C10 . . . . 56.4(4) ?
    O3 Cu1 N3 C10 . . . . -94.4(4) ?
    N1 Cu1 N3 N2 . . . . 8.5(2) ?
    N4 Cu1 N3 N2 . . . . -170.80(19) ?
    O1 Cu1 N3 N2 . . . . 10.3(4) ?
    O5 Cu1 N3 N2 . . . . -96.3(2) ?
    O3 Cu1 N3 N2 . . . . 112.9(2) ?
    O1 Cu1 N4 C13 . . . . 79.0(3) ?
    N3 Cu1 N4 C13 . . . . -100.6(3) ?
    O5 Cu1 N4 C13 . . . . 177.0(3) ?
    O3 Cu1 N4 C13 . . . . -9.8(2) ?
    O1 Cu1 N4 C17 . . . . -93.3(2) ?
    N3 Cu1 N4 C17 . . . . 87.1(3) ?
    O5 Cu1 N4 C17 . . . . 4.7(2) ?
    O3 Cu1 N4 C17 . . . . 177.9(3) ?
    N1 Cu1 O1 C1 . . . . 2.1(3) ?
    N4 Cu1 O1 C1 . . . . -178.6(3) ?
    N3 Cu1 O1 C1 . . . . 0.4(5) ?
    O5 Cu1 O1 C1 . . . . 104.9(3) ?
    O3 Cu1 O1 C1 . . . . -103.3(3) ?
    N1 Cu1 O3 C12 . . . . -161.4(2) ?
    N4 Cu1 O3 C12 . . . . 12.1(2) ?
    O1 Cu1 O3 C12 . . . . -81.3(2) ?
    N3 Cu1 O3 C12 . . . . 119.8(2) ?
    O5 Cu1 O3 C12 . . . . 25.8(4) ?
    N1 Cu1 O5 C18 . . . . 168.6(3) ?
    N4 Cu1 O5 C18 . . . . -4.9(3) ?
    O1 Cu1 O5 C18 . . . . 86.3(3) ?
    N3 Cu1 O5 C18 . . . . -114.6(3) ?
    O3 Cu1 O5 C18 . . . . -18.5(4) ?
    Cu1 O1 C1 O2 . . . . -178.3(3) ?
    Cu1 O1 C1 C2 . . . . 0.8(4) ?
    C6 N1 C2 C3 . . . . 2.0(5) ?
    Cu1 N1 C2 C3 . . . . -173.3(3) ?
    C6 N1 C2 C1 . . . . -178.0(3) ?
    Cu1 N1 C2 C1 . . . . 6.7(4) ?
    O2 C1 C2 N1 . . . . 174.4(3) ?
    O1 C1 C2 N1 . . . . -4.8(4) ?
    O2 C1 C2 C3 . . . . -5.6(6) ?
    O1 C1 C2 C3 . . . . 175.1(3) ?
    N1 C2 C3 C4 . . . . -0.3(5) ?
    C1 C2 C3 C4 . . . . 179.8(3) ?
    C2 C3 C4 C5 . . . . -0.8(6) ?
    C3 C4 C5 C6 . . . . 0.2(5) ?
    C2 N1 C6 C5 . . . . -2.7(5) ?
    Cu1 N1 C6 C5 . . . . 172.4(2) ?
    C2 N1 C6 N2 . . . . 178.1(3) ?
    Cu1 N1 C6 N2 . . . . -6.8(4) ?
    C4 C5 C6 N1 . . . . 1.5(5) ?
    C4 C5 C6 N2 . . . . -179.4(3) ?
    C8 N2 C6 N1 . . . . -160.3(3) ?
    N3 N2 C6 N1 . . . . 14.5(4) ?
    C8 N2 C6 C5 . . . . 20.6(6) ?
    N3 N2 C6 C5 . . . . -164.6(3) ?
    N3 N2 C8 C9 . . . . 1.4(4) ?
    C6 N2 C8 C9 . . . . 176.4(4) ?
    N3 N2 C8 C7 . . . . -176.3(3) ?
    C6 N2 C8 C7 . . . . -1.3(6) ?
    N2 C8 C9 C10 . . . . -0.8(4) ?
    C7 C8 C9 C10 . . . . 176.6(4) ?
    N2 N3 C10 C9 . . . . 0.8(4) ?
    Cu1 N3 C10 C9 . . . . -152.7(3) ?
    N2 N3 C10 C11 . . . . -179.0(3) ?
    Cu1 N3 C10 C11 . . . . 27.5(6) ?
    C8 C9 C10 N3 . . . . 0.0(4) ?
    C8 C9 C10 C11 . . . . 179.8(4) ?
    Cu1 O3 C12 O4 . . . . 168.4(3) ?
    Cu1 O3 C12 C13 . . . . -12.6(4) ?
    C17 N4 C13 C14 . . . . 0.1(5) ?
    Cu1 N4 C13 C14 . . . . -172.3(3) ?
    C17 N4 C13 C12 . . . . 179.3(3) ?
    Cu1 N4 C13 C12 . . . . 6.9(4) ?
    O3 C12 C13 N4 . . . . 5.8(5) ?
    O4 C12 C13 N4 . . . . -175.1(3) ?
    O3 C12 C13 C14 . . . . -175.0(3) ?
    O4 C12 C13 C14 . . . . 4.1(5) ?
    N4 C13 C14 C15 . . . . -1.3(5) ?
    C12 C13 C14 C15 . . . . 179.6(3) ?
    C13 C14 C15 C16 . . . . 1.4(6) ?
    C14 C15 C16 C17 . . . . -0.4(6) ?
    C13 N4 C17 C16 . . . . 0.9(5) ?
    Cu1 N4 C17 C16 . . . . 173.3(3) ?
    C13 N4 C17 C18 . . . . -176.4(3) ?
    Cu1 N4 C17 C18 . . . . -4.0(4) ?
    C15 C16 C17 N4 . . . . -0.8(6) ?
    C15 C16 C17 C18 . . . . 176.3(4) ?
    Cu1 O5 C18 O6 . . . . -175.8(4) ?
    Cu1 O5 C18 C17 . . . . 4.4(4) ?
    N4 C17 C18 O5 . . . . -0.8(5) ?
    C16 C17 C18 O5 . . . . -178.1(4) ?
    N4 C17 C18 O6 . . . . 179.3(3) ?
    C16 C17 C18 O6 . . . . 2.0(6) ?
loop_
    _geom_hbond_atom_site_label_D
    _geom_hbond_atom_site_label_H
    _geom_hbond_atom_site_label_A
    _geom_hbond_site_symmetry_A
    _geom_hbond_distance_DH
    _geom_hbond_distance_HA
    _geom_hbond_distance_DA
    _geom_hbond_angle_DHA
    O4 H4 O7 1_665 0.82 1.69 2.477(4) 158.8
    O7 H7D O8 . 0.85 1.89 2.637(4) 144.8
    O7 H7E O6 . 0.85 1.73 2.524(4) 154.4
    O8 H8A O5 . 0.85 2.25 3.020(4) 151.5
    O8 H8B O2 1_545 0.85 1.96 2.730(4) 150.5
data_global
_journal_date_recd_electronic     2008-01-11
_journal_date_accepted     2008-05-08
_journal_name_full     'Acta Crystallographica, Section E'
_journal_year     2008
_journal_volume     64
_journal_issue      6
_journal_page_first     m812
_journal_page_last     m812
_journal_paper_category     QM
_journal_coeditor_code     ZL2096
_publ_contact_author_name     'Yin Xian-Hong'
_publ_contact_author_address
;
College of Chemistry and Ecological Engineering
Guangxi University for Nationalities
Nanning 530006
People's Republic of China
;
_publ_contact_author_email     yxhphd@163.com
_publ_contact_author_fax     '0086-771-3262396'
_publ_contact_author_phone     '0086-771-3262396'
_publ_section_title
;\
[6-(3,5-Dimethyl-1<i>H</i>-pyrazol-1-yl)picolinato](pyridine-2,6-dicarboxylato)\
copper(II) dihydrate
;
loop_
    _publ_author_name
    _publ_author_address
    'Hu, Fei-Long'
;
College of Chemistry and Ecological Engineering
Guangxi University for Nationalities
Nanning 530006
People's Republic of China
;
    'Yin, Xian-Hong'
;
College of Chemistry and Ecological Engineering
Guangxi University for Nationalities
Nanning 530006
People's Republic of China
;
    'Zhao, Kai'
;
College of Chemistry and Chemical Engineering
Guangxi University
Nanning 530004
People's Republic of China
;
    'Feng, Yu'
;
College of Chemistry and Ecological Engineering
Guangxi University for Nationalities
Nanning 530006
People's Republic of China
;
    'Lin, Cui-Wu'
;
College of Chemistry and Chemical Engineering
Guangxi University
Nanning 530004
People's Republic of China
;
