# Supplementary material for: [6-(3,5-Dimethyl-1H-pyrazol-1-yl)picolinato](pyridine-2,6-dicarboxyl­ato)copper(II) dihydrate
Source: Acta Crystallogr Sect E Struct Rep Online. 2008 May 14;64(Pt 6):m812. doi: 10.1107/S1600536808013731 (PMC2961460; doi:10.1107/S1600536808013731)
Supplement: Supplementary file 2 [file e-64-0m812-Isup2.hkl]

# 
# h,k,l, Fc-squared, Fo-squared, sigma(Fo-squared) and status flag 
# 
data_I
_shelx_title ' 070928e                in P-1' 
_shelx_refln_list_code          4 
_shelx_F_calc_maximum      178.71 
_exptl_crystal_F_000       494.00 
_reflns_d_resolution_high  0.8406 
 
loop_ 
 _symmetry_equiv_pos_as_xyz 
 'x, y, z' 
 '-x, -y, -z' 
 
_cell_length_a     9.0040 
_cell_length_b     9.0360 
_cell_length_c    12.6760 
_cell_angle_alpha 103.932 
_cell_angle_beta   90.289 
_cell_angle_gamma 104.177 
 
_shelx_F_squared_multiplier     1.000 
 
loop_ 
 _refln_index_h 
 _refln_index_k 
 _refln_index_l 
 _refln_F_squared_calc 
 _refln_F_squared_meas 
 _refln_F_squared_sigma 
 _refln_observed_status 
   1   0   0      598.93      693.55      8.76 o 
   2   0   0     3907.40     4121.32     49.68 o 
   3   0   0      529.80      545.96      8.57 o 
   4   0   0      803.56      818.78     12.33 o 
   5   0   0      541.27      560.50     10.36 o 
   6   0   0        2.57       43.74     14.41 o 
   7   0   0      315.49      321.28     14.30 o 
   8   0   0        1.09        1.50      7.24 o 
   9   0   0      113.45      107.88     11.27 o 
  10   0   0       13.72       14.30     12.09 o 
 -10   1   0       34.20       40.55     11.87 o 
  -9   1   0      206.97      186.09     12.62 o 
  -8   1   0       12.07        9.95      8.17 o 
  -7   1   0      214.91      222.23      7.75 o 
  -6   1   0     1423.29     1495.60     21.78 o 
  -5   1   0      555.76      680.50     28.82 o 
  -4   1   0      592.71      569.40      9.78 o 
  -3   1   0     2199.30     2228.27     26.13 o 
  -2   1   0     1172.18     1187.66     14.56 o 
  -1   1   0      537.46      558.54     11.26 o 
   0   1   0    10868.04    11488.05    110.52 o 
   1   1   0     2559.89     2531.37     29.13 o 
   2   1   0    22769.52    23033.78    462.84 o 
   3   1   0     4048.12     4077.14     45.24 o 
   4   1   0     3812.73     4221.09     58.71 o 
   5   1   0        5.73        8.54      2.82 o 
   6   1   0       12.60        7.92      6.67 o 
   7   1   0      101.75       92.94      9.59 o 
   8   1   0      288.98      282.23     15.34 o 
   9   1   0      314.13      257.91     15.84 o 
  10   1   0       18.18       27.82     13.62 o 
 -10   2   0       18.72       28.46     10.81 o 
  -9   2   0       60.00       76.67     12.59 o 
  -8   2   0       71.93       76.39      5.82 o 
  -7   2   0      245.85      290.54     10.75 o 
  -6   2   0     1523.75     1649.75     23.54 o 
  -5   2   0       57.80       56.28      6.94 o 
  -4   2   0      914.25      800.39     12.50 o 
  -3   2   0      344.42      318.72      9.41 o 
  -2   2   0    31938.96    35645.09    533.52 o 
  -1   2   0       53.14       68.06      1.94 o 
   0   2   0     1202.47     1244.23     18.47 o 
   1   2   0      362.35      411.32      5.12 o 
   2   2   0     2688.59     2878.70     48.52 o 
   3   2   0     3052.21     3046.87     35.19 o 
   4   2   0      933.77      949.18     13.84 o 
   5   2   0      314.15      331.59     13.87 o 
   6   2   0      168.02      167.15     11.05 o 
   7   2   0        8.12        9.84      8.45 o 
   8   2   0       63.91       83.06     14.48 o 
   9   2   0       14.30       22.18     11.41 o 
 -10   3   0       35.78       40.08     11.38 o 
  -9   3   0       20.02       24.70      9.72 o 
  -8   3   0      347.02      325.99     10.75 o 
  -7   3   0      101.77      156.27      6.87 o 
  -6   3   0     1376.60     1394.44     21.16 o 
  -5   3   0      181.93      176.04      5.90 o 
  -4   3   0     1180.07     1182.57     24.63 o 
  -3   3   0     1098.06     1189.67     23.99 o 
  -2   3   0     3351.37     3338.83     35.80 o 
  -1   3   0     3091.53     3214.38     28.35 o 
   0   3   0       58.08       60.66      2.13 o 
   1   3   0     1250.91     1276.41     13.00 o 
   2   3   0      997.75     1083.88     14.88 o 
   3   3   0      540.58      513.49      6.06 o 
   4   3   0       94.34       90.48      7.70 o 
   5   3   0      738.24      729.69     22.07 o 
   6   3   0      397.57      404.90     17.18 o 
   7   3   0      204.78      182.31     12.87 o 
   8   3   0        6.07       12.87     10.09 o 
   9   3   0        1.18      -11.98      9.56 o 
  -9   4   0      105.97      102.88     15.07 o 
  -8   4   0      422.23      457.10     12.25 o 
  -7   4   0        9.45       28.73     12.77 o 
  -6   4   0      114.03      103.24      5.56 o 
  -5   4   0        0.33        3.03      4.60 o 
  -4   4   0    11014.19    11600.36    174.61 o 
  -3   4   0     3636.29     3815.12     63.24 o 
  -2   4   0      864.59      813.54     14.03 o 
  -1   4   0      162.84      139.52      3.57 o 
   0   4   0       53.40       35.34      2.27 o 
   1   4   0     1899.65     1938.43     19.21 o 
   2   4   0      168.76      180.24      4.19 o 
   3   4   0       98.39       95.43      3.73 o 
   4   4   0       10.42       14.41      6.85 o 
   5   4   0        6.45       12.02      7.92 o 
   6   4   0      148.34      120.08     10.81 o 
   7   4   0      219.41      178.99     13.23 o 
   8   4   0       78.93      110.80     17.23 o 
 -10   5   0      177.43      174.35     13.66 o 
  -9   5   0      135.95      133.34     12.05 o 
  -8   5   0      301.73      298.72     10.30 o 
  -7   5   0      197.67      210.94      8.17 o 
  -6   5   0      122.67      121.90      6.11 o 
  -5   5   0      519.14      512.56     16.83 o 
  -4   5   0      408.59      410.00     14.44 o 
  -3   5   0     1077.19     1156.59     25.99 o 
  -2   5   0     1118.74     1259.96     14.56 o 
  -1   5   0     4043.67     4266.52     38.48 o 
   0   5   0       85.59      107.57      3.72 o 
   1   5   0     1657.81     1719.59     18.28 o 
   2   5   0       56.82       61.02      3.08 o 
   3   5   0      160.05      154.22      5.93 o 
   4   5   0      603.68      618.35     15.88 o 
   5   5   0       32.93       51.86      6.41 o 
   6   5   0       39.62       56.77     12.41 o 
   7   5   0       23.91       44.44     13.30 o 
 -10   6   0      172.94      185.69     14.44 o 
  -9   6   0        0.39        5.74      8.84 o 
  -8   6   0      267.43      258.55     14.66 o 
  -7   6   0       40.30       83.38     12.27 o 
  -6   6   0     1096.95     1039.19     27.88 o 
  -5   6   0      268.40      262.44     12.84 o 
  -4   6   0       16.99       15.01      6.92 o 
  -3   6   0       56.96       67.11      6.19 o 
  -2   6   0        2.74        3.62      2.89 o 
  -1   6   0     1461.97     1579.83     17.97 o 
   0   6   0       44.18       59.59      4.64 o 
   1   6   0     1118.29     1158.59     14.54 o 
   2   6   0       22.07       25.10      6.92 o 
   3   6   0        2.32        5.13      4.49 o 
   4   6   0      318.41      282.95     14.91 o 
   5   6   0       36.76       56.67     11.73 o 
   6   6   0       66.16       73.93      9.95 o 
  -9   7   0       20.03       32.52     10.45 o 
  -8   7   0       88.33       85.77     10.59 o 
  -7   7   0      190.70      196.43     13.51 o 
  -6   7   0      345.72      326.92     16.19 o 
  -5   7   0      185.32      186.51     11.80 o 
  -4   7   0       79.88       72.43      8.20 o 
  -3   7   0      118.62      107.31      5.86 o 
  -2   7   0      120.30      107.14      4.61 o 
  -1   7   0      285.00      253.09      6.54 o 
   0   7   0      111.09      108.39      4.61 o 
   1   7   0      505.05      511.97     14.85 o 
   2   7   0      333.44      343.48      9.76 o 
   3   7   0       29.61       59.31     12.48 o 
   4   7   0       18.02       20.90      9.77 o 
   5   7   0       63.92       96.90     15.09 o 
  -8   8   0      131.60      106.03     11.30 o 
  -7   8   0      396.55      348.24     17.69 o 
  -6   8   0        3.30       -1.43      7.45 o 
  -5   8   0      135.99      131.38     11.48 o 
  -4   8   0       33.79       28.82     10.09 o 
  -3   8   0      126.77      129.21      7.10 o 
  -2   8   0       25.93       31.04      4.65 o 
  -1   8   0       40.75       58.79      5.52 o 
   0   8   0       56.75       71.51      8.54 o 
   1   8   0       83.23       84.72      6.04 o 
   2   8   0      238.25      256.95     14.55 o 
   3   8   0       64.84       80.81     10.38 o 
   4   8   0      108.64      113.44     12.12 o 
  -7   9   0      109.27      108.13     11.87 o 
  -6   9   0        6.41        1.00      9.13 o 
  -5   9   0      171.43      184.84     13.66 o 
  -4   9   0       66.06       72.32     12.23 o 
  -3   9   0      146.43      131.30      9.70 o 
  -2   9   0       19.22       30.83      6.57 o 
  -1   9   0       55.46       77.44      8.12 o 
   0   9   0       16.59       31.88      9.52 o 
   1   9   0       73.70      102.92     14.12 o 
   2   9   0       38.20       57.24     12.98 o 
  -5  10   0       50.44       62.41     13.84 o 
  -4  10   0       31.85       37.69     11.63 o 
  -3  10   0       41.49       57.24     12.66 o 
  -2  10   0       53.64       71.25     12.20 o 
   2 -10   1       15.29       12.59      9.91 o 
   3 -10   1       96.74       83.49     10.95 o 
   4 -10   1       72.56      122.14     16.16 o 
   5 -10   1       45.22       68.11     13.09 o 
  -3  -9   1       43.40       60.52     13.30 o 
  -2  -9   1       64.10       73.96      9.84 o 
  -1  -9   1      388.56      385.26     18.18 o 
   0  -9   1        1.35        9.66      8.27 o 
   1  -9   1       38.44       58.10      5.97 o 
   2  -9   1      191.20      188.54      6.88 o 
   3  -9   1       74.43      107.95     14.23 o 
   4  -9   1       47.87       66.51     12.09 o 
   5  -9   1       39.50       51.07     11.48 o 
   6  -9   1       95.93       94.72     10.63 o 
   7  -9   1       19.68       17.40     10.56 o 
  -4  -8   1       13.58       21.90     11.30 o 
  -3  -8   1      335.69      351.10     18.01 o 
  -2  -8   1        7.22        9.66      8.74 o 
  -1  -8   1      590.32      646.31     22.24 o 
   0  -8   1       15.12       20.28      4.55 o 
   1  -8   1        7.67        8.06      3.75 o 
   2  -8   1      235.05      236.18      6.88 o 
   3  -8   1       10.87        5.63      8.34 o 
   4  -8   1      405.04      396.95     17.29 o 
   5  -8   1       27.46       24.39     10.31 o 
   6  -8   1      190.01      176.60     12.69 o 
   7  -8   1       31.84       33.17     10.24 o 
   8  -8   1       36.72       52.60     11.66 o 
  -6  -7   1       21.21       25.32     11.55 o 
  -5  -7   1       91.76       95.61     10.81 o 
  -4  -7   1        6.58        2.35      9.38 o 
  -3  -7   1     1837.28     1759.90     41.96 o 
  -2  -7   1      174.72      194.04     12.48 o 
  -1  -7   1      275.10      290.31      7.04 o 
   0  -7   1      154.49      162.09      5.38 o 
   1  -7   1      123.57      119.36      4.72 o 
   2  -7   1       62.61       53.74      6.19 o 
   3  -7   1       85.56       78.46      8.52 o 
   4  -7   1      172.39      183.38     11.27 o 
   5  -7   1      597.05      594.94     20.93 o 
   6  -7   1      313.36      295.96     15.44 o 
   7  -7   1      438.30      429.03     18.50 o 
   8  -7   1       86.97       85.34     10.56 o 
   9  -7   1       40.75       59.91     12.05 o 
  -7  -6   1       58.83       99.32     16.37 o 
  -6  -6   1        0.82       -0.89      7.88 o 
  -5  -6   1       97.67       78.14      9.70 o 
  -4  -6   1        8.06       29.17     10.52 o 
  -3  -6   1     1285.02     1273.18     37.48 o 
  -2  -6   1      286.88      304.36      6.60 o 
  -1  -6   1      511.85      515.90      8.65 o 
   0  -6   1     2916.54     3060.46     29.83 o 
   1  -6   1      252.39      260.89      6.09 o 
   2  -6   1      350.85      346.42      7.05 o 
   3  -6   1        9.18        4.39      5.42 o 
   4  -6   1      108.60       94.26      8.06 o 
   5  -6   1      846.91      829.65     23.56 o 
   6  -6   1       83.75      105.92      9.38 o 
   7  -6   1      751.84      759.94     21.37 o 
   8  -6   1       38.92       59.50      8.33 o 
   9  -6   1      352.56      319.75     16.58 o 
  10  -6   1        5.62       13.87      9.24 o 
  -7  -5   1       31.50       45.26     12.59 o 
  -6  -5   1       41.96       58.02     12.73 o 
  -5  -5   1     1050.36     1030.75     29.55 o 
  -4  -5   1       76.55       86.16      5.11 o 
  -3  -5   1      217.62      224.57      9.17 o 
  -2  -5   1      200.86      185.48      4.71 o 
  -1  -5   1        7.59       15.88      2.75 o 
   0  -5   1      969.08      966.41     11.89 o 
   1  -5   1        7.89        9.68      2.42 o 
   2  -5   1     2058.70     2116.85     21.56 o 
   3  -5   1      764.92      747.59     19.36 o 
   4  -5   1      115.62      118.72      8.06 o 
   5  -5   1      712.79      738.57     20.93 o 
   6  -5   1       43.07       54.74      8.56 o 
   7  -5   1      421.85      406.56     11.18 o 
   8  -5   1       10.94       23.69     10.86 o 
   9  -5   1     1037.80     1026.91     20.90 o 
  10  -5   1        8.82       25.78      9.74 o 
  -8  -4   1       27.13       48.18     13.23 o 
  -7  -4   1       70.95       88.84     10.41 o 
  -6  -4   1      468.89      465.96     19.39 o 
  -5  -4   1      861.96      866.05     25.56 o 
  -4  -4   1      530.86      533.80     18.22 o 
  -3  -4   1        2.17        3.75      1.63 o 
  -2  -4   1     1391.04     1385.50     14.81 o 
  -1  -4   1      744.30      765.44      9.47 o 
   0  -4   1     1657.21     1747.57     19.22 o 
   1  -4   1      331.67      332.75      5.58 o 
   2  -4   1      352.53      341.72     11.02 o 
   3  -4   1     3039.85     3041.19     51.94 o 
   4  -4   1      185.40      184.73      9.06 o 
   5  -4   1      552.76      516.09     15.83 o 
   6  -4   1       25.10       42.13      5.48 o 
   7  -4   1      203.97      191.06      7.55 o 
   8  -4   1       13.74       25.75      8.18 o 
   9  -4   1      359.71      369.84     13.32 o 
  10  -4   1       31.98       50.79     12.20 o 
  -9  -3   1        2.91        0.32     10.38 o 
  -8  -3   1       92.09       98.11     15.09 o 
  -7  -3   1      605.38      552.41     21.35 o 
  -6  -3   1     1683.68     1705.93     39.64 o 
  -5  -3   1      111.82      161.70     10.63 o 
  -4  -3   1     1256.39     1223.11     17.73 o 
  -3  -3   1      294.68      323.98      7.30 o 
  -2  -3   1     1660.28     1523.98     17.07 o 
  -1  -3   1     1340.79     1349.98     15.32 o 
   0  -3   1      112.40       88.73      2.45 o 
   1  -3   1       18.41       25.57      2.28 o 
   2  -3   1       80.59       63.19      4.38 o 
   3  -3   1     6078.95     6014.86     92.69 o 
   4  -3   1       50.36       39.26      5.71 o 
   5  -3   1     1203.09     1180.45     17.97 o 
   6  -3   1       34.10       58.97      6.20 o 
   7  -3   1     1267.63     1323.10     21.49 o 
   8  -3   1        7.57       11.18      5.05 o 
   9  -3   1       52.06       72.29     12.02 o 
  10  -3   1        1.09       -5.49      8.17 o 
  -9  -2   1        6.03       13.16     10.48 o 
  -8  -2   1      100.99       97.65     11.02 o 
  -7  -2   1      216.60      211.55     13.55 o 
  -6  -2   1      887.41      910.86     25.60 o 
  -5  -2   1       87.64       92.48      4.38 o 
  -4  -2   1    11376.05    11909.62    126.01 o 
  -3  -2   1      294.28      286.35      6.30 o 
  -2  -2   1     7963.30     8354.75     88.98 o 
  -1  -2   1      316.63      318.81      4.26 o 
   0  -2   1        2.79       12.20      3.28 o 
   1  -2   1     5216.54     5370.47     81.03 o 
   2  -2   1     2206.52     2360.23     38.50 o 
   3  -2   1      553.68      519.08     12.44 o 
   4  -2   1        9.89       12.70      2.68 o 
   5  -2   1      587.59      519.01     10.27 o 
   6  -2   1      691.41      832.85     14.80 o 
   7  -2   1     1037.40     1058.64     18.19 o 
   8  -2   1      328.29      328.88     15.05 o 
   9  -2   1       43.50       59.38     12.05 o 
  10  -2   1       24.12       17.01      9.99 o 
 -10  -1   1       26.03       21.97     11.55 o 
  -9  -1   1      211.50      158.77     12.94 o 
  -8  -1   1      353.46      325.85     16.23 o 
  -7  -1   1       94.89       87.66      8.84 o 
  -6  -1   1       35.60       36.94      5.97 o 
  -5  -1   1      464.70      474.60      9.63 o 
  -4  -1   1     1614.79     1534.33     20.32 o 
  -3  -1   1     1767.06     1867.84     22.89 o 
  -2  -1   1    26351.35    27446.71    781.45 o 
  -1  -1   1     3271.47     3532.93     71.46 o 
   0  -1   1     1760.53     1898.53     34.61 o 
   1  -1   1     6109.62     6702.41    105.27 o 
   2  -1   1      838.17      914.21     16.40 o 
   3  -1   1       27.10       23.71      2.06 o 
   4  -1   1      271.00      250.09      5.94 o 
   5  -1   1     4915.78     5295.19     59.35 o 
   6  -1   1     1023.67     1130.28     34.37 o 
   7  -1   1      164.25      150.77      6.35 o 
   8  -1   1      135.59      139.76     10.70 o 
   9  -1   1        2.54        1.25      8.06 o 
  10  -1   1      113.41      100.46     11.30 o 
 -10   0   1      106.66      102.49     11.91 o 
  -9   0   1      116.53      116.55     11.09 o 
  -8   0   1      599.98      580.68     20.68 o 
  -7   0   1        3.79        4.93      4.15 o 
  -6   0   1      727.83      694.72     12.98 o 
  -5   0   1        3.64        9.10      3.24 o 
  -4   0   1      710.31      710.50     11.40 o 
  -3   0   1      436.23      428.34      7.41 o 
  -2   0   1      574.95      512.85      7.60 o 
  -1   0   1     7419.72     7553.49    119.85 o 
   0   0   1      383.88      386.25      7.34 o 
   1   0   1     4948.15     5173.12     81.71 o 
   2   0   1     4346.62     4597.35     50.93 o 
   3   0   1     1050.36     1150.07     14.90 o 
   4   0   1     2629.01     2774.42     32.49 o 
   5   0   1      261.93      294.77      6.96 o 
   6   0   1      897.69      894.95     14.67 o 
   7   0   1      545.76      487.85     17.79 o 
   8   0   1      673.99      639.61     22.42 o 
   9   0   1       24.98       33.34     11.13 o 
  10   0   1      112.91      102.64     11.98 o 
 -10   1   1      199.18      190.94     13.84 o 
  -9   1   1        7.03       11.23      9.06 o 
  -8   1   1      179.46      178.11      7.62 o 
  -7   1   1      125.11      119.33      6.05 o 
  -6   1   1      360.16      393.19      9.45 o 
  -5   1   1     2117.11     2157.21     27.65 o 
  -4   1   1      384.32      365.13      7.46 o 
  -3   1   1        5.14       23.90      2.09 o 
  -2   1   1      403.84      387.77      9.96 o 
  -1   1   1     4582.71     4861.55     64.61 o 
   0   1   1      828.83      836.46     15.45 o 
   1   1   1     3967.77     4161.87     64.31 o 
   2   1   1      133.94      175.39      6.42 o 
   3   1   1     7057.69     7232.62     79.84 o 
   4   1   1      475.57      485.87      8.12 o 
   5   1   1       56.09       54.30      3.15 o 
   6   1   1        9.51        3.21      6.13 o 
   7   1   1      103.01       90.23      9.13 o 
   8   1   1      289.12      274.00     15.30 o 
   9   1   1        0.10       -3.07      8.56 o 
 -10   2   1      169.77      153.46     12.84 o 
  -9   2   1        0.76      -10.81      7.20 o 
  -8   2   1      337.32      348.17     10.35 o 
  -7   2   1      312.39      346.70     12.93 o 
  -6   2   1      271.60      353.28      9.01 o 
  -5   2   1     1198.45     1246.15     18.27 o 
  -4   2   1       25.11       26.69      2.75 o 
  -3   2   1     1960.28     1946.02     42.08 o 
  -2   2   1    11379.78    11473.18    237.01 o 
  -1   2   1       95.50       89.24      2.16 o 
   0   2   1      164.26      172.16      2.99 o 
   1   2   1     1023.11     1143.99     11.34 o 
   2   2   1     2730.37     2639.00     31.14 o 
   3   2   1     2399.71     2612.33     46.63 o 
   4   2   1     2699.93     2599.43     48.34 o 
   5   2   1      569.44      504.79     17.15 o 
   6   2   1      218.97      218.01     12.30 o 
   7   2   1        2.79       -3.10      7.45 o 
   8   2   1       28.86       51.64     12.37 o 
   9   2   1       67.51       78.74     15.19 o 
  -9   3   1       11.91        7.47      5.72 o 
  -8   3   1        0.82       -3.36      5.90 o 
  -7   3   1      404.87      392.54     10.39 o 
  -6   3   1      346.32      396.19     16.67 o 
  -5   3   1     1904.11     2020.85     26.61 o 
  -4   3   1      175.18      195.88      7.03 o 
  -3   3   1     5069.67     5124.64     80.60 o 
  -2   3   1     3449.05     3679.59     39.24 o 
  -1   3   1      901.59      877.04      9.71 o 
   0   3   1       40.05       29.04      1.69 o 
   1   3   1     1597.60     1592.95     15.68 o 
   2   3   1     2874.85     3142.75     36.09 o 
   3   3   1      161.75      172.85      4.12 o 
   4   3   1       50.66       51.61      8.74 o 
   5   3   1       29.59       60.77     10.56 o 
   6   3   1      440.61      392.10     17.04 o 
   7   3   1       30.23       60.20     12.80 o 
   8   3   1       79.36       87.16     14.80 o 
   9   3   1        3.97       -4.56      9.09 o 
 -10   4   1       70.70       96.83     14.02 o 
  -9   4   1        0.77       -9.52      6.85 o 
  -8   4   1        3.09        3.93      5.02 o 
  -7   4   1      182.18      165.77      7.09 o 
  -6   4   1       30.62       43.87      5.13 o 
  -5   4   1      417.05      424.08      9.49 o 
  -4   4   1     2286.34     2212.39     41.42 o 
  -3   4   1     2191.68     2350.63     28.22 o 
  -2   4   1      272.25      245.20      6.32 o 
  -1   4   1      816.95      812.60      9.96 o 
   0   4   1     2506.27     2626.46     24.72 o 
   1   4   1       83.11       84.67      3.07 o 
   2   4   1     1458.94     1446.94     15.53 o 
   3   4   1      349.01      308.28      7.86 o 
   4   4   1      766.93      741.03     22.03 o 
   5   4   1       17.67       36.20      9.49 o 
   6   4   1      110.02      131.45     11.20 o 
   7   4   1       68.60       87.55     15.12 o 
   8   4   1       56.63       64.51     13.95 o 
 -10   5   1       24.94       35.95     11.45 o 
  -9   5   1       20.52       24.36      9.66 o 
  -8   5   1       11.95       14.87      8.95 o 
  -7   5   1       58.28       81.63     11.66 o 
  -6   5   1      189.84      185.47      6.91 o 
  -5   5   1      218.54      190.01     10.56 o 
  -4   5   1     1819.88     1846.74     37.43 o 
  -3   5   1      708.62      712.34     12.74 o 
  -2   5   1      144.90      139.86      4.23 o 
  -1   5   1     1553.31     1760.64     18.65 o 
   0   5   1     1500.53     1579.40     17.24 o 
   1   5   1        2.95        6.44      2.48 o 
   2   5   1       88.45       83.57      4.60 o 
   3   5   1        6.05       12.08      4.17 o 
   4   5   1       23.92       33.22      5.44 o 
   5   5   1       99.45       98.00      5.84 o 
   6   5   1      150.81      145.72     12.66 o 
   7   5   1        1.29        1.71      9.81 o 
  -9   6   1      119.21      128.78     12.41 o 
  -8   6   1        8.21        9.06      8.31 o 
  -7   6   1       27.02       30.21      9.31 o 
  -6   6   1      433.79      371.03     16.43 o 
  -5   6   1       13.26        7.95      7.06 o 
  -4   6   1      500.19      451.49     16.18 o 
  -3   6   1        4.33       -1.29      3.30 o 
  -2   6   1      962.77      937.66     12.58 o 
  -1   6   1      167.33      161.68      4.94 o 
   0   6   1     1519.72     1588.10     18.22 o 
   1   6   1      226.94      232.76      5.91 o 
   2   6   1      354.86      359.28      9.50 o 
   3   6   1       10.82       11.92      4.84 o 
   4   6   1        1.81       -0.91      4.53 o 
   5   6   1      195.61      183.70     13.48 o 
   6   6   1        9.12        9.88      9.09 o 
  -9   7   1      112.27      120.57     12.37 o 
  -8   7   1      116.44      109.52     10.95 o 
  -7   7   1      127.33      135.23     11.41 o 
  -6   7   1      313.11      276.78     15.02 o 
  -5   7   1       10.66       12.70      7.52 o 
  -4   7   1        1.85        0.39      5.96 o 
  -3   7   1        2.82        5.96      4.53 o 
  -2   7   1      568.06      585.98     10.16 o 
  -1   7   1      342.57      345.19      7.69 o 
   0   7   1      207.21      197.20      6.25 o 
   1   7   1       18.22       33.48      5.67 o 
   2   7   1      108.05       97.77      5.76 o 
   3   7   1       28.15       37.69      6.69 o 
   4   7   1       44.62       76.71     13.12 o 
   5   7   1       11.10       11.63      9.49 o 
  -8   8   1      127.73      106.85     11.48 o 
  -7   8   1        0.29       11.84      9.02 o 
  -6   8   1      340.19      318.22     16.69 o 
  -5   8   1       40.43       40.65     10.66 o 
  -4   8   1      183.29      173.78     11.98 o 
  -3   8   1        0.05       -4.81      4.42 o 
  -2   8   1       42.88       64.91      7.06 o 
  -1   8   1        9.51        8.49      5.07 o 
   0   8   1      143.27      143.85     12.50 o 
   1   8   1       60.99       80.64     17.17 o 
   2   8   1        2.00        2.46      4.88 o 
   3   8   1      130.75      127.78     11.45 o 
   4   8   1       42.58       60.88     13.30 o 
  -7   9   1        0.22        2.03      8.63 o 
  -6   9   1       24.74       33.81     10.56 o 
  -5   9   1        0.24        2.21      8.59 o 
  -4   9   1      216.55      201.32     14.05 o 
  -3   9   1       86.62       91.33     13.39 o 
  -2   9   1       45.56       58.40      7.81 o 
  -1   9   1        3.34      -10.02      7.28 o 
   0   9   1        9.24        8.59      7.38 o 
  -3  10   1       61.99       80.29      9.39 o 
  -2  10   1       38.04       67.72     12.73 o 
  -1  10   1       12.50       23.75     10.16 o 
  -1 -10   2        0.75        5.63      9.38 o 
   0 -10   2      541.69      534.77     22.03 o 
   1 -10   2       71.38       73.61      9.91 o 
   2 -10   2       37.62       60.73     11.80 o 
   3 -10   2        0.81      -10.77      7.35 o 
   4 -10   2      115.79      122.21     12.69 o 
   5 -10   2      100.48       92.65     11.80 o 
   6 -10   2       22.03       23.29     11.77 o 
  -3  -9   2       13.03       18.12     10.41 o 
  -2  -9   2       98.59       84.16     10.20 o 
  -1  -9   2      143.43      150.28     12.16 o 
   0  -9   2       88.74       93.15      9.70 o 
   1  -9   2      246.98      259.55     10.01 o 
   2  -9   2      218.19      242.38      9.66 o 
   3  -9   2      497.95      488.99     19.82 o 
   4  -9   2      231.40      230.49     14.44 o 
   5  -9   2       85.38       97.04     13.80 o 
   6  -9   2       12.05        9.24      8.88 o 
   7  -9   2       68.41       85.62     14.55 o 
  -4  -8   2      132.90      148.93     13.34 o 
  -3  -8   2        0.32        9.13      8.77 o 
  -2  -8   2      938.06      936.42     28.77 o 
  -1  -8   2      125.74      131.13     10.59 o 
   0  -8   2       14.58       17.14      5.40 o 
   1  -8   2       82.65       78.09      4.49 o 
   2  -8   2      100.15      107.88      6.46 o 
   3  -8   2     1195.22     1196.19     30.91 o 
   4  -8   2       12.67       23.32      9.41 o 
   5  -8   2      734.48      721.67     24.45 o 
   6  -8   2        4.81        4.28      8.70 o 
   7  -8   2      103.08       83.95     10.06 o 
   8  -8   2       16.25        5.78      8.59 o 
  -6  -7   2       52.75       72.43     14.77 o 
  -5  -7   2        6.01       13.94     10.52 o 
  -4  -7   2      215.51      205.06     13.87 o 
  -3  -7   2      236.77      279.99     15.44 o 
  -2  -7   2      701.97      721.24     23.42 o 
  -1  -7   2      282.46      270.01      8.88 o 
   0  -7   2       95.99       90.28      4.25 o 
   1  -7   2      791.20      870.16     12.59 o 
   2  -7   2      377.79      381.88     10.30 o 
   3  -7   2      466.70      418.87     15.90 o 
   4  -7   2       26.66       42.55      9.59 o 
   5  -7   2     1375.20     1309.62     32.83 o 
   6  -7   2      127.39      133.91     10.95 o 
   7  -7   2      398.02      362.58     17.25 o 
   8  -7   2        9.19       10.46     11.16 o 
   9  -7   2       39.84       48.54     11.98 o 
  -7  -6   2        0.86        3.85      9.45 o 
  -6  -6   2       15.06       21.50     10.48 o 
  -5  -6   2        0.28        0.21      8.17 o 
  -4  -6   2     1054.09     1004.29     29.48 o 
  -3  -6   2      670.17      678.32     22.39 o 
  -2  -6   2       73.03       74.86      3.62 o 
  -1  -6   2       66.19       69.19      3.59 o 
   0  -6   2      421.42      459.48     11.82 o 
   1  -6   2     2372.52     2505.72     25.41 o 
   2  -6   2       44.17       64.05      5.91 o 
   3  -6   2      346.54      340.15     13.26 o 
   4  -6   2        7.32        8.77      5.78 o 
   5  -6   2      403.76      361.83     15.19 o 
   6  -6   2       44.16       57.38      9.56 o 
   7  -6   2      747.56      680.46     22.21 o 
   8  -6   2      303.23      292.72     10.70 o 
   9  -6   2       54.44       80.60      8.90 o 
  10  -6   2       37.76       52.57     12.59 o 
  -7  -5   2       13.00       11.06      8.92 o 
  -6  -5   2      240.47      235.45     14.52 o 
  -5  -5   2     1030.74     1045.93     29.94 o 
  -4  -5   2      154.30      170.36     11.30 o 
  -3  -5   2       42.17       51.88      7.66 o 
  -2  -5   2      104.09       90.21      4.99 o 
  -1  -5   2     2555.03     2525.52     24.60 o 
   0  -5   2      724.62      791.51     14.17 o 
   1  -5   2     1932.93     2116.64     21.33 o 
   2  -5   2       59.88       72.07      6.03 o 
   3  -5   2     1275.31     1250.56     27.52 o 
   4  -5   2      220.03      179.49      9.41 o 
   5  -5   2       67.48       72.29      9.66 o 
   6  -5   2       31.55       40.83      8.56 o 
   7  -5   2      109.12      113.72      6.56 o 
   8  -5   2       92.38       91.81      6.58 o 
   9  -5   2        5.39       13.53      6.30 o 
  10  -5   2      146.46      133.88     11.98 o 
  -8  -4   2      289.54      266.97     16.69 o 
  -7  -4   2       61.58       74.07     13.44 o 
  -6  -4   2     1565.65     1471.40     37.18 o 
  -5  -4   2     1997.75     1996.68     43.67 o 
  -4  -4   2      196.45      162.45     11.04 o 
  -3  -4   2       90.26       97.23      3.99 o 
  -2  -4   2      128.39      116.56      2.76 o 
  -1  -4   2     2033.94     1990.80     19.37 o 
   0  -4   2      513.13      545.00      7.39 o 
   1  -4   2     1012.15     1021.38     15.29 o 
   2  -4   2      180.59      179.53      7.95 o 
   3  -4   2     1714.23     1733.95     33.12 o 
   4  -4   2     1055.55      965.33     22.28 o 
   5  -4   2      265.97      255.95     11.20 o 
   6  -4   2      179.84      189.44     21.79 o 
   7  -4   2        2.99        4.06      4.30 o 
   8  -4   2       70.59       72.15      5.85 o 
   9  -4   2        0.13       -2.17      5.21 o 
  10  -4   2       55.32       74.43     14.12 o 
  -9  -3   2       10.36        2.85     10.34 o 
  -8  -3   2      105.76       85.55     10.59 o 
  -7  -3   2      857.64      863.62     27.09 o 
  -6  -3   2     1374.71     1395.89     34.58 o 
  -5  -3   2     1047.13     1055.70     27.41 o 
  -4  -3   2     1152.25     1189.47     17.90 o 
  -3  -3   2     3125.78     2991.51     43.83 o 
  -2  -3   2      576.03      583.38      8.64 o 
  -1  -3   2      728.37      768.45      9.75 o 
   0  -3   2      101.40      124.50      2.31 o 
   1  -3   2     1275.25     1283.50     17.10 o 
   2  -3   2     2516.77     2632.65     43.95 o 
   3  -3   2       18.57       14.37      3.67 o 
   4  -3   2     1314.58     1305.03     26.20 o 
   5  -3   2      346.75      351.10     10.91 o 
   6  -3   2      688.26      729.75     13.93 o 
   7  -3   2      521.24      529.52     12.21 o 
   8  -3   2       40.59       53.64      6.86 o 
  10  -3   2        4.06       -0.25      9.34 o 
  -9  -2   2        6.46       -5.39      8.31 o 
  -8  -2   2      160.65      127.71     11.48 o 
  -7  -2   2     1377.27     1357.79     34.37 o 
  -6  -2   2       77.19      106.10      9.06 o 
  -5  -2   2      161.86      164.49      5.85 o 
  -4  -2   2     1100.92     1232.66     56.90 o 
  -3  -2   2     6867.46     7101.69     76.95 o 
  -2  -2   2        0.80        3.55      2.23 o 
  -1  -2   2      667.05      550.54      9.20 o 
   0  -2   2       11.37       25.36      8.29 o 
   1  -2   2      642.34      708.05     14.30 o 
   2  -2   2      360.73      333.44      8.95 o 
   3  -2   2     2091.16     2244.94     37.61 o 
   4  -2   2     4001.83     4127.01     47.06 o 
   5  -2   2       22.01       29.36      4.04 o 
   6  -2   2     1365.76     1379.93     20.71 o 
   7  -2   2      107.15      109.37      7.26 o 
   8  -2   2      208.46      205.17     12.37 o 
   9  -2   2       58.77       96.40     13.66 o 
  10  -2   2        1.13       -4.74      9.34 o 
 -10  -1   2       37.91       72.79     15.30 o 
  -9  -1   2      471.37      469.17     20.82 o 
  -8  -1   2        7.91        8.74      8.74 o 
  -7  -1   2      323.28      329.34     15.19 o 
  -6  -1   2       72.65       72.05      4.73 o 
  -5  -1   2      784.32      792.98     13.65 o 
  -4  -1   2       95.39      110.34     10.48 o 
  -3  -1   2     2537.62     2663.49     44.24 o 
  -2  -1   2     2248.76     2509.73     28.94 o 
  -1  -1   2     4807.57     5375.85     62.33 o 
   0  -1   2       38.79       20.74      1.37 o 
   1  -1   2     2541.99     2817.51     26.70 o 
   2  -1   2      858.59      787.51     14.72 o 
   3  -1   2      392.12      436.07      7.52 o 
   4  -1   2       39.53       39.21      3.48 o 
   5  -1   2      709.04      787.99     12.95 o 
   6  -1   2     1517.90     1501.63     21.59 o 
   7  -1   2       89.27       72.40      8.17 o 
   8  -1   2      240.79      195.79     12.48 o 
   9  -1   2      103.63       90.05     10.56 o 
  10  -1   2       36.40       47.29     13.80 o 
 -10   0   2       33.38       39.51     12.48 o 
  -9   0   2      755.47      743.20     25.42 o 
  -8   0   2        2.51       14.94      8.95 o 
  -7   0   2      235.01      219.33      7.88 o 
  -6   0   2      177.58      215.27      7.13 o 
  -5   0   2      691.45      639.10     11.81 o 
  -4   0   2     1329.21     1325.47     18.28 o 
  -3   0   2       13.95       16.95      2.55 o 
  -2   0   2      430.73      455.27      7.24 o 
  -1   0   2      859.23      859.53     10.08 o 
   0   0   2      468.44      485.36      9.41 o 
   1   0   2     1573.51     1755.98     20.16 o 
   2   0   2     1505.44     1428.35     17.19 o 
   3   0   2      157.15      138.51      3.53 o 
   4   0   2      156.21      141.01      4.09 o 
   5   0   2     1699.12     1854.73     23.91 o 
   6   0   2      212.26      187.48     10.56 o 
   7   0   2       35.15       43.05      9.34 o 
   8   0   2      128.45      111.52     10.34 o 
   9   0   2       46.25       71.15     13.26 o 
  10   0   2       14.64       -1.53     10.52 o 
 -10   1   2        3.08        0.36      9.95 o 
  -9   1   2      467.20      480.04     19.36 o 
  -8   1   2        7.73        7.15      4.83 o 
  -7   1   2      877.10      921.21     16.78 o 
  -6   1   2      185.41      197.14      6.81 o 
  -5   1   2      601.48      659.74     19.41 o 
  -4   1   2      290.61      281.33      6.51 o 
  -3   1   2      595.16      562.63      8.94 o 
  -2   1   2      534.12      495.67     10.17 o 
  -1   1   2     7079.95     7609.31    121.22 o 
   0   1   2      217.84      212.71      3.06 o 
   1   1   2     1102.39     1162.95     14.20 o 
   2   1   2     1406.43     1373.51     25.49 o 
   3   1   2     3297.62     3424.80     57.25 o 
   4   1   2       51.55       37.84      6.42 o 
   5   1   2      177.24      148.18      8.92 o 
   6   1   2        0.78       -3.07      5.74 o 
   7   1   2      208.08      201.60     12.37 o 
   8   1   2       63.25       76.82     13.19 o 
   9   1   2      119.11      126.53     12.41 o 
  -9   2   2       43.48       55.63     12.57 o 
  -8   2   2       55.90       82.93      7.84 o 
  -7   2   2      767.93      806.66     15.37 o 
  -6   2   2      958.87      936.44     15.92 o 
  -5   2   2     1264.92     1310.80     19.01 o 
  -4   2   2      522.30      504.23      9.14 o 
  -3   2   2       33.55       36.07      7.79 o 
  -2   2   2       25.74       42.74      2.91 o 
  -1   2   2       78.37       86.51      2.02 o 
   0   2   2     6397.43     6468.62     54.34 o 
   1   2   2      240.57      258.69      4.01 o 
   2   2   2      136.44      133.56      6.56 o 
   3   2   2     1598.07     1680.37     32.98 o 
   4   2   2      730.24      693.87     19.36 o 
   5   2   2      130.15      115.12      8.81 o 
   6   2   2       23.41       37.02      9.41 o 
   7   2   2       25.64       34.98     10.77 o 
   8   2   2       98.38       88.34     10.98 o 
   9   2   2       13.52       24.46     12.02 o 
 -10   3   2        0.28       -3.21      7.81 o 
  -9   3   2       53.72       83.88     12.12 o 
  -8   3   2      122.92      110.51      6.87 o 
  -7   3   2       32.11       53.71      6.02 o 
  -6   3   2      468.80      474.75     10.65 o 
  -5   3   2     1059.56     1169.57     25.35 o 
  -4   3   2      527.46      517.60     22.94 o 
  -2   3   2      407.89      341.70      7.07 o 
  -1   3   2        1.00        2.76      1.34 o 
   0   3   2       84.56      102.87      2.86 o 
   1   3   2     2093.44     2072.03     19.78 o 
   2   3   2       64.45       46.35      2.08 o 
   3   3   2      825.57      795.14     20.64 o 
   4   3   2      215.30      201.89     10.84 o 
   5   3   2      294.95      300.85     14.48 o 
   6   3   2       73.43       83.45     12.59 o 
   7   3   2       98.48       99.96     10.81 o 
   8   3   2       14.24       15.16     10.24 o 
 -10   4   2        5.74       10.13      8.74 o 
  -9   4   2        8.92        9.66      9.56 o 
  -8   4   2      235.42      216.33     13.26 o 
  -7   4   2        6.20        5.67      6.99 o 
  -6   4   2      284.17      291.04      8.23 o 
  -5   4   2       31.32       31.48      3.51 o 
  -4   4   2      137.95      125.07      8.70 o 
  -3   4   2       31.53       57.68      8.15 o 
  -2   4   2     2798.15     2815.10     48.45 o 
  -1   4   2      225.60      274.87      5.14 o 
   0   4   2        1.97        7.93      2.09 o 
   1   4   2     1171.64     1232.30     13.79 o 
   2   4   2      220.71      210.95      4.57 o 
   3   4   2      204.26      180.17      6.37 o 
   4   4   2       45.82       58.02     10.09 o 
   5   4   2       86.22       70.72      8.67 o 
   6   4   2       57.63       75.78     13.05 o 
   7   4   2       24.61       42.30     12.94 o 
   8   4   2        1.86       -2.21     10.59 o 
 -10   5   2       13.43       18.87     10.06 o 
  -9   5   2        2.35       -3.67      7.95 o 
  -8   5   2       56.20       64.80     11.63 o 
  -7   5   2        0.03       -9.20      6.14 o 
  -6   5   2      112.60      100.60      9.59 o 
  -5   5   2      402.39      405.54     15.44 o 
  -4   5   2       16.02       15.58      4.34 o 
  -3   5   2        5.84        9.40      3.60 o 
  -2   5   2      586.40      579.23      8.64 o 
  -1   5   2      836.95      760.02     10.35 o 
   0   5   2       22.35       25.61      3.16 o 
   1   5   2      337.83      297.29      6.12 o 
   2   5   2        8.23        8.50      3.99 o 
   3   5   2      218.56      229.58      7.61 o 
   4   5   2       15.35       20.16      5.16 o 
   5   5   2      119.59      124.17      6.68 o 
   6   5   2      155.82      143.97     12.77 o 
   7   5   2       29.02       38.34     13.09 o 
  -9   6   2        9.92       19.01     10.13 o 
  -8   6   2       78.25       86.91     10.73 o 
  -7   6   2        6.26       -2.50      7.45 o 
  -6   6   2       86.49       85.16     12.41 o 
  -5   6   2       84.89       93.54      9.27 o 
  -4   6   2      384.43      365.63      9.98 o 
  -3   6   2      257.57      236.10      7.72 o 
  -2   6   2        0.45       -0.26      2.43 o 
  -1   6   2      344.86      336.47      7.01 o 
   0   6   2       42.15       52.85      4.53 o 
   1   6   2      259.93      234.52      7.53 o 
   2   6   2       56.29       75.56      7.12 o 
   3   6   2       49.83       59.09      6.90 o 
   4   6   2      148.19      145.76      6.96 o 
   5   6   2        5.73       11.35      5.87 o 
   6   6   2       43.78       69.12     14.55 o 
  -9   7   2        2.19        7.63     10.16 o 
  -8   7   2       94.52       97.22     10.77 o 
  -7   7   2       35.53       56.38     11.84 o 
  -6   7   2        2.87       -6.99      7.45 o 
  -5   7   2       18.56       23.57      8.38 o 
  -4   7   2        7.31       -0.85      4.86 o 
  -3   7   2      254.21      267.10      8.86 o 
  -2   7   2      103.50      104.51      8.97 o 
  -1   7   2      610.76      617.50     13.10 o 
   0   7   2        0.89       -5.14      3.81 o 
   1   7   2      342.01      378.02     10.31 o 
   2   7   2        0.60        3.55      4.62 o 
   3   7   2       28.91       46.17      7.31 o 
   4   7   2      102.61       85.77      6.72 o 
   5   7   2       25.74       62.77     13.84 o 
  -8   8   2       10.86        4.60      8.42 o 
  -7   8   2       62.84       76.99     12.87 o 
  -6   8   2       83.22       91.40     10.73 o 
  -5   8   2      152.09      132.59     11.27 o 
  -4   8   2        2.27       -5.18      4.75 o 
  -3   8   2       11.29       12.71      5.60 o 
  -2   8   2      292.96      267.68      9.33 o 
  -1   8   2       52.22       99.93     12.16 o 
   0   8   2      165.86      182.66     11.13 o 
   1   8   2      179.27      158.59     10.20 o 
   2   8   2       91.98       98.63      6.78 o 
   3   8   2       27.65       52.57     12.62 o 
  -6   9   2        1.54       -2.25      7.74 o 
  -5   9   2      223.21      216.22     14.73 o 
  -4   9   2       48.39       50.83      7.80 o 
  -3   9   2      190.10      200.05      9.12 o 
  -2   9   2       43.26       56.80      8.12 o 
  -1   9   2       26.57       40.76     10.34 o 
   0   9   2       19.02       18.65      9.56 o 
   1   9   2        0.24       -2.28      7.49 o 
  -1 -10   3      204.98      202.85     14.59 o 
   0 -10   3       24.03       38.09     11.63 o 
   1 -10   3      288.30      298.16     11.44 o 
   2 -10   3        0.39        1.46      8.42 o 
   3 -10   3      132.95      124.96     12.12 o 
   4 -10   3      107.46       91.62     11.02 o 
   5 -10   3       26.34       28.60     11.02 o 
   6 -10   3       62.52       71.18     14.80 o 
  -3  -9   3       41.18       45.86     12.73 o 
  -2  -9   3        8.93        3.57      8.31 o 
  -1  -9   3      133.96      129.35     11.48 o 
   0  -9   3       31.73       45.31      7.24 o 
   1  -9   3      390.46      408.23     12.38 o 
   2  -9   3       64.91       78.19      6.57 o 
   3  -9   3      632.61      646.10     22.78 o 
   4  -9   3      219.51      208.34     13.66 o 
   5  -9   3       25.22       30.63     10.38 o 
   6  -9   3       51.03       77.24     13.80 o 
   7  -9   3       12.86        3.17      8.59 o 
  -4  -8   3       13.23       25.93     10.98 o 
  -3  -8   3      223.42      219.90     14.48 o 
  -2  -8   3      236.54      222.25     14.27 o 
  -1  -8   3      195.98      194.39     12.68 o 
   0  -8   3        0.27       -1.41      4.24 o 
   1  -8   3      202.94      213.85      8.63 o 
   2  -8   3      268.93      278.43      9.80 o 
   3  -8   3      579.42      552.63     20.14 o 
   4  -8   3      577.15      606.85     21.57 o 
   5  -8   3      239.82      235.41     14.02 o 
   6  -8   3      169.62      165.19     12.44 o 
   7  -8   3       11.40        4.64      8.45 o 
   8  -8   3        1.94       -1.68      8.84 o 
  -6  -7   3        5.66        7.38      9.91 o 
  -5  -7   3       38.16       67.69     13.62 o 
  -4  -7   3       10.51       25.68     10.41 o 
  -3  -7   3      141.38      135.16     11.70 o 
  -2  -7   3       83.68       81.44      5.87 o 
  -1  -7   3      294.48      281.63      9.20 o 
   0  -7   3      135.54      138.39      8.31 o 
   1  -7   3      338.19      359.46     10.18 o 
   2  -7   3      770.25      824.81     16.27 o 
   3  -7   3        4.15        4.17      5.71 o 
   4  -7   3       10.61        8.77      6.70 o 
   5  -7   3       84.26       76.67      8.67 o 
   6  -7   3      637.88      639.14     22.07 o 
   7  -7   3        4.00       -3.46      8.17 o 
   8  -7   3       92.27       92.26      7.20 o 
   9  -7   3        2.44        0.80      5.85 o 
  -7  -6   3       95.83      101.46     11.98 o 
  -6  -6   3        2.43        6.95      9.52 o 
  -5  -6   3       43.47       69.83     12.91 o 
  -4  -6   3      600.75      612.62     22.32 o 
  -3  -6   3      161.34      150.11      6.73 o 
  -2  -6   3       18.20       20.50      4.52 o 
  -1  -6   3      452.23      469.25      7.98 o 
   0  -6   3     1474.41     1491.98     17.03 o 
   1  -6   3       62.60       54.88      4.40 o 
   2  -6   3      714.02      694.47     19.71 o 
   3  -6   3       66.89       54.39      6.38 o 
   4  -6   3      269.69      267.90     12.37 o 
   5  -6   3       12.36        8.81      6.38 o 
   6  -6   3        1.74        2.60      6.21 o 
   7  -6   3        0.68       -4.03      6.31 o 
   8  -6   3      136.92      138.04      7.91 o 
   9  -6   3       66.47       77.23      9.84 o 
  -7  -5   3      174.44      158.88     13.62 o 
  -6  -5   3       46.12       89.12     13.41 o 
  -5  -5   3       69.05      125.75     11.66 o 
  -4  -5   3      313.30      343.54     15.69 o 
  -3  -5   3       54.06       56.99      4.76 o 
  -2  -5   3      189.33      193.57      3.76 o 
  -1  -5   3      128.33      124.70      3.75 o 
   0  -5   3     4445.05     4620.65     46.96 o 
   1  -5   3        1.22        1.88      5.01 o 
   2  -5   3      634.13      610.52     17.15 o 
   3  -5   3      768.71      782.88     20.43 o 
   4  -5   3      465.00      465.89     15.51 o 
   5  -5   3      267.38      258.87     12.09 o 
   7  -5   3        1.62        4.25      7.56 o 
   8  -5   3       52.73       76.63      8.14 o 
   9  -5   3       20.95       31.63      7.00 o 
  10  -5   3        7.17        5.74      9.81 o 
  -8  -4   3       80.83       94.79     15.66 o 
  -7  -4   3      217.57      229.95     14.69 o 
  -6  -4   3      217.26      278.24     15.19 o 
  -5  -4   3      145.91      258.66     13.84 o 
  -4  -4   3        6.08        4.26      3.42 o 
  -3  -4   3       79.34       57.01      2.93 o 
  -2  -4   3      708.01      786.14     10.16 o 
  -1  -4   3       16.52       21.41      1.82 o 
   0  -4   3     3645.72     3859.25     32.87 o 
   1  -4   3      159.87      150.59      5.22 o 
   2  -4   3     3470.02     3722.15     61.78 o 
   3  -4   3       36.12       38.73      4.74 o 
   4  -4   3      395.14      426.96     13.58 o 
   5  -4   3      704.07      646.13     17.93 o 
   6  -4   3        8.50       27.76     17.44 o 
   7  -4   3      217.67      221.19      8.34 o 
   8  -4   3       28.78       39.47      6.35 o 
   9  -4   3       30.83       55.88     12.20 o 
  10  -4   3        7.05        3.03      8.59 o 
  -9  -3   3       45.05       72.36     14.94 o 
  -8  -3   3       19.15       10.63     10.77 o 
  -7  -3   3        8.19       24.14     10.27 o 
  -6  -3   3       37.31      107.81      9.99 o 
  -5  -3   3      458.90      480.13     22.58 o 
  -4  -3   3       21.79       42.23      9.97 o 
  -3  -3   3        1.36        2.42      2.76 o 
  -2  -3   3     5151.31     5206.88     44.76 o 
  -1  -3   3     3656.67     4180.81     62.91 o 
   0  -3   3      255.96      324.41      5.07 o 
   1  -3   3      530.38      500.23      8.99 o 
   2  -3   3     6223.67     6865.22    104.77 o 
   3  -3   3     1732.94     1708.32     31.58 o 
   4  -3   3     1861.02     1931.94     35.51 o 
   5  -3   3      204.03      177.61      6.25 o 
   6  -3   3      358.05      358.02      9.52 o 
   7  -3   3      128.03      122.36      6.27 o 
   8  -3   3       34.90       54.49     10.59 o 
   9  -3   3       97.27       97.79     10.16 o 
  10  -3   3        8.39        7.99     10.16 o 
  -9  -2   3       23.25       30.10     11.88 o 
  -8  -2   3      279.72      250.24     14.77 o 
  -7  -2   3       62.23       87.01      9.66 o 
  -6  -2   3       11.04       11.54      3.99 o 
  -5  -2   3      361.55      358.70      8.94 o 
  -4  -2   3      237.28      240.57      6.80 o 
  -3  -2   3       39.57       37.43      3.60 o 
  -2  -2   3      992.78     1027.00     14.80 o 
  -1  -2   3      138.41      156.19      4.41 o 
   0  -2   3     2156.63     2083.25     24.80 o 
   1  -2   3     2172.98     2321.84     23.38 o 
   2  -2   3      804.90      885.01     17.72 o 
   3  -2   3      426.93      357.91      9.95 o 
   4  -2   3     1142.38     1241.70     17.79 o 
   5  -2   3      922.25      911.76     14.99 o 
   6  -2   3       20.05       27.90      4.59 o 
   7  -2   3      375.60      335.04      9.27 o 
   8  -2   3        0.41       -4.10      7.56 o 
   9  -2   3       34.14       35.91     11.66 o 
  10  -2   3       24.57       19.97     11.02 o 
 -10  -1   3        6.30       24.21     11.95 o 
  -9  -1   3        1.54       -8.99      9.20 o 
  -8  -1   3      376.82      346.57     16.30 o 
  -7  -1   3        2.41        2.42      4.39 o 
  -6  -1   3       68.06       68.44      4.86 o 
  -5  -1   3      257.80      273.37      7.59 o 
  -4  -1   3     1705.51     1712.58     22.94 o 
  -3  -1   3     1945.07     2121.26     26.27 o 
  -2  -1   3      525.86      452.09      7.90 o 
  -1  -1   3     1831.71     1757.52     16.22 o 
   0  -1   3     2083.40     2126.51     34.76 o 
   1  -1   3     2287.10     2423.79     38.82 o 
   2  -1   3       48.23       59.63      3.32 o 
   3  -1   3      273.81      222.55      6.88 o 
   4  -1   3      502.72      500.03      9.10 o 
   5  -1   3       34.45       30.04      3.75 o 
   6  -1   3       19.24       32.02      4.19 o 
   7  -1   3      500.18      515.02     18.86 o 
   8  -1   3        4.60        2.78      7.60 o 
   9  -1   3       82.01      117.05     16.08 o 
  10  -1   3       54.60      103.60     17.05 o 
 -10   0   3      109.47       84.66     10.52 o 
  -9   0   3        7.88        1.36      8.74 o 
  -8   0   3      196.91      188.51      8.13 o 
  -7   0   3      119.56      112.73      6.16 o 
  -6   0   3      487.66      493.47     11.46 o 
  -5   0   3      268.60      275.09      7.58 o 
  -4   0   3     1122.54     1095.05     16.16 o 
  -3   0   3      255.05      246.09      5.70 o 
  -2   0   3     1087.09     1133.30     14.53 o 
  -1   0   3      508.50      571.06      6.27 o 
   0   0   3       26.36       39.33      2.92 o 
   1   0   3     4497.21     4707.62     71.23 o 
   2   0   3        0.00        6.91      2.66 o 
   3   0   3      492.25      429.55      7.16 o 
   4   0   3     1390.58     1473.76     19.09 o 
   5   0   3        7.52        4.87      2.38 o 
   6   0   3        2.06       -3.03      5.56 o 
   7   0   3      169.35      142.26     10.77 o 
   8   0   3       21.56       34.45     10.59 o 
   9   0   3      136.14      118.36     11.59 o 
  -9   1   3        0.73      -11.93      7.95 o 
  -8   1   3      159.37      144.43      7.23 o 
  -7   1   3       42.06       64.91      7.22 o 
  -6   1   3     1046.16     1068.83     17.62 o 
  -5   1   3     1558.42     1645.54     30.03 o 
  -4   1   3       22.26       47.81      3.08 o 
  -3   1   3      343.62      294.07      6.01 o 
  -2   1   3     3188.32     3072.79     32.77 o 
  -1   1   3     2152.47     2216.73     24.28 o 
   0   1   3       31.57       42.81      1.55 o 
   1   1   3      622.12      567.01      8.13 o 
   2   1   3     2484.68     2722.71     31.44 o 
   3   1   3       48.70       39.26      5.78 o 
   4   1   3      300.10      283.59     11.27 o 
   5   1   3      331.65      344.47     13.87 o 
   6   1   3      240.06      219.08     11.95 o 
   7   1   3       20.14       23.97      9.06 o 
   8   1   3      159.02      150.82     12.30 o 
   9   1   3        6.65        5.10     10.06 o 
  -9   2   3        0.06        7.06      7.67 o 
  -8   2   3      325.65      356.35     10.71 o 
  -7   2   3       45.64       55.68      4.78 o 
  -6   2   3      523.15      521.39     11.08 o 
  -5   2   3       19.99       31.86      4.24 o 
  -4   2   3      997.94     1023.68     14.84 o 
  -3   2   3      476.82      418.13      7.29 o 
  -2   2   3     1950.79     2045.78     23.84 o 
  -1   2   3      863.34      810.09      8.92 o 
   0   2   3        4.88       14.28      1.84 o 
   1   2   3     1239.47     1226.74     12.60 o 
   2   2   3      436.70      443.51     12.41 o 
   3   2   3        9.83       39.58      6.38 o 
   4   2   3       81.96       65.97      6.60 o 
   5   2   3      105.43       95.68      8.45 o 
   6   2   3       87.12       91.08      9.17 o 
   7   2   3       19.54       19.33      9.34 o 
   8   2   3      276.99      248.85     15.55 o 
   9   2   3       19.91       15.98     11.34 o 
 -10   3   3       19.51       14.91      8.84 o 
  -9   3   3       22.01       30.71      9.81 o 
  -8   3   3      109.28      110.95     10.16 o 
  -7   3   3      527.26      522.25     18.18 o 
  -6   3   3      160.51      156.14      6.09 o 
  -5   3   3      349.04      327.58      7.80 o 
  -4   3   3     1259.82     1380.74     47.09 o 
  -3   3   3       21.96       10.67      2.69 o 
  -2   3   3       76.12       80.37      3.79 o 
  -1   3   3      425.61      312.11      5.00 o 
   0   3   3        1.16        2.85      1.64 o 
   1   3   3       23.79       33.35      4.36 o 
   2   3   3      680.43      631.90      8.13 o 
   3   3   3      379.40      352.70     13.05 o 
   4   3   3      165.30      154.31      9.84 o 
   5   3   3       10.70       10.09      7.92 o 
   6   3   3      343.91      314.61     15.73 o 
   7   3   3       85.74       82.10     10.34 o 
   8   3   3       67.23      103.42     16.19 o 
 -10   4   3       34.73       59.34     12.77 o 
  -9   4   3       55.27       82.45     13.37 o 
  -8   4   3       17.51       21.61      9.56 o 
  -7   4   3      145.00      124.11     10.48 o 
  -6   4   3       60.99       62.80      9.63 o 
  -5   4   3      274.83      268.32     12.30 o 
  -4   4   3       45.50       57.15      8.17 o 
  -3   4   3      608.60      519.76     10.45 o 
  -2   4   3      160.78      132.63      5.79 o 
  -1   4   3      445.78      404.98      6.53 o 
   0   4   3      554.15      537.52      7.90 o 
   1   4   3      526.60      612.34      8.70 o 
   2   4   3      466.78      414.44     11.30 o 
   3   4   3      171.09      177.38      6.74 o 
   4   4   3      484.50      515.44     18.57 o 
   5   4   3        9.86        1.64      7.81 o 
   6   4   3      287.21      244.65     14.80 o 
   7   4   3       38.82       61.34     13.09 o 
  -9   5   3      163.61      149.14     12.87 o 
  -8   5   3        9.89        0.25      7.67 o 
  -7   5   3      135.47      140.19     11.13 o 
  -6   5   3      128.72      115.23     10.06 o 
  -5   5   3      140.14      138.87      9.77 o 
  -4   5   3      102.79      101.41      5.47 o 
  -3   5   3      477.88      421.67      9.96 o 
  -2   5   3       48.66       49.91      2.83 o 
  -1   5   3       30.96       32.49      3.37 o 
   0   5   3      244.93      207.15      5.15 o 
   1   5   3       47.27       49.90      3.02 o 
   2   5   3      342.80      342.87      9.08 o 
   3   5   3      102.28      119.77      6.04 o 
   4   5   3      261.46      215.92      9.59 o 
   5   5   3       97.95       95.64      6.31 o 
   6   5   3      191.46      176.30      9.31 o 
   7   5   3       98.31      110.34     12.12 o 
  -9   6   3       70.39       91.87     14.09 o 
  -8   6   3        0.17        2.71      8.02 o 
  -7   6   3       84.67      101.07     13.73 o 
  -6   6   3      121.72      127.21     10.63 o 
  -5   6   3       23.85       31.06      8.38 o 
  -4   6   3      190.89      172.33      7.32 o 
  -3   6   3      407.84      397.51     10.32 o 
  -2   6   3      256.18      228.26      7.71 o 
  -1   6   3       21.99       22.60      4.65 o 
   0   6   3      352.08      374.41      7.62 o 
   1   6   3       39.26       48.94      6.18 o 
   2   6   3      212.75      210.22      7.91 o 
   3   6   3       18.25       19.02      5.81 o 
   4   6   3      124.59      113.08      6.84 o 
   5   6   3       65.94       78.46     14.85 o 
   6   6   3       63.88       88.69     15.34 o 
  -8   7   3       12.26       16.90      9.88 o 
  -7   7   3       89.52       98.82     10.59 o 
  -6   7   3       54.82       60.27     11.77 o 
  -5   7   3       19.00       14.05      8.38 o 
  -4   7   3      265.17      232.59      8.96 o 
  -3   7   3       21.84       18.32      5.13 o 
  -2   7   3      135.92      142.90      6.85 o 
  -1   7   3        5.71       10.87      4.92 o 
   0   7   3      335.94      326.06     13.41 o 
   1   7   3       10.25       13.73      6.88 o 
   2   7   3      145.11      136.17     14.21 o 
   3   7   3       96.63      112.41      6.77 o 
   4   7   3        3.12       -0.72      5.20 o 
  -7   8   3       58.43       71.65     13.62 o 
  -6   8   3      111.65       81.49      9.88 o 
  -5   8   3      140.34      132.88     11.70 o 
  -4   8   3      186.77      164.39      8.25 o 
  -3   8   3       97.33       83.68      6.37 o 
  -2   8   3       79.01       90.73      6.57 o 
  -1   8   3       23.17       33.38     10.31 o 
   0   8   3      313.79      311.69     14.20 o 
   1   8   3        0.71      -10.49      6.99 o 
   2   8   3      130.67      110.16      9.41 o 
   3   8   3       51.55       77.07     11.87 o 
  -6   9   3       65.31       79.67     14.12 o 
  -5   9   3        7.44        8.67      9.17 o 
  -4   9   3       90.62       81.22      6.89 o 
  -3   9   3        0.04       -1.09      5.95 o 
  -2   9   3      166.37      156.13     11.41 o 
  -1   9   3       79.33       82.88      9.09 o 
   0   9   3       40.62       58.98     11.59 o 
   1   9   3       62.21       90.48     14.20 o 
  -1 -10   4      127.54      120.97     11.98 o 
   0 -10   4       76.39      100.46     14.66 o 
   1 -10   4       60.67       82.01     18.10 o 
   2 -10   4      181.99      172.57     12.69 o 
   3 -10   4        0.48       -7.24      6.88 o 
   4 -10   4       24.27       37.66     11.13 o 
   5 -10   4       40.80       42.83     11.73 o 
   6 -10   4        5.63       -1.39      9.45 o 
  -3  -9   4       74.43      110.62     15.87 o 
  -2  -9   4      155.89      158.59     12.94 o 
  -1  -9   4        8.74       10.84      8.92 o 
   0  -9   4       14.39       20.17      6.21 o 
   1  -9   4       76.06       94.66      9.06 o 
   2  -9   4      333.55      346.68     16.62 o 
   3  -9   4       24.74       27.92      9.52 o 
   4  -9   4       86.72       95.11     10.13 o 
   5  -9   4       14.24        9.91      9.91 o 
   6  -9   4       13.91       11.34      9.20 o 
   7  -9   4       34.75       41.98     11.77 o 
  -4  -8   4       45.48       73.32     13.87 o 
  -3  -8   4       22.23       33.45     10.91 o 
  -2  -8   4      116.69       95.50     10.13 o 
  -1  -8   4        4.84        6.36      5.03 o 
   0  -8   4      231.26      224.06      8.91 o 
   1  -8   4        4.47       -2.20      4.38 o 
   2  -8   4       19.99       16.55      8.13 o 
   3  -8   4        3.48       -3.53      6.78 o 
   4  -8   4      132.97      130.49     10.73 o 
   5  -8   4      154.54      142.33     11.80 o 
   6  -8   4       19.43       29.71      9.99 o 
   7  -8   4       86.10       86.34     10.41 o 
   8  -8   4        0.53       -1.71      8.42 o 
  -6  -7   4       61.75       97.40     16.01 o 
  -5  -7   4       40.18       49.96     12.48 o 
  -4  -7   4      327.53      298.32     16.41 o 
  -3  -7   4        2.66       -1.00      8.10 o 
  -2  -7   4      247.89      245.51      8.84 o 
  -1  -7   4      131.04      121.91      6.70 o 
   0  -7   4      261.88      256.00      8.89 o 
   1  -7   4      405.02      425.56     11.46 o 
   2  -7   4        6.44       -0.11      5.31 o 
   3  -7   4        4.31       -0.11      5.85 o 
   4  -7   4        7.85        1.11      6.21 o 
   5  -7   4        2.45        4.14      6.99 o 
   6  -7   4       49.22       59.99     10.73 o 
   7  -7   4      226.07      219.93     14.20 o 
   8  -7   4        7.69        0.32      7.92 o 
   9  -7   4       51.69       68.96      9.03 o 
  -7  -6   4        7.93        8.67     10.34 o 
  -6  -6   4       18.77       19.58     10.95 o 
  -5  -6   4        3.42        5.14      8.95 o 
  -4  -6   4      104.37      114.87     10.77 o 
  -3  -6   4       14.43       17.54      3.34 o 
  -2  -6   4      888.66      855.65     11.60 o 
  -1  -6   4        1.39        3.20      3.63 o 
   0  -6   4       92.47       79.06      5.19 o 
   1  -6   4     1335.89     1226.18     20.14 o 
   2  -6   4        9.22       19.22      6.28 o 
   3  -6   4      503.36      517.76     17.33 o 
   4  -6   4      101.90      104.85      8.49 o 
   5  -6   4      110.32      104.28      8.77 o 
   6  -6   4       30.42       38.59      8.63 o 
   7  -6   4       76.01       98.39     12.73 o 
   8  -6   4       57.19       82.66      8.67 o 
   9  -6   4      118.20      110.63      7.64 o 
  -7  -5   4       88.13       80.42     10.63 o 
  -6  -5   4      199.24      190.44     13.66 o 
  -5  -5   4      110.76       97.25     10.23 o 
  -4  -5   4        6.91        8.16      6.81 o 
  -3  -5   4      132.26      138.87      9.84 o 
  -2  -5   4      834.38      813.51     14.10 o 
  -1  -5   4     1132.38     1115.59     13.12 o 
   0  -5   4      210.54      211.42      6.87 o 
   1  -5   4      153.85      151.51      5.88 o 
   2  -5   4      744.43      838.74     21.25 o 
   3  -5   4      408.81      377.27     13.44 o 
   4  -5   4      124.46      105.85      8.24 o 
   5  -5   4      496.56      498.58     16.65 o 
   6  -5   4      165.39      153.74     10.23 o 
   7  -5   4       24.57       38.10      6.51 o 
   8  -5   4        9.39       13.55      5.64 o 
   9  -5   4       30.21       39.50      7.40 o 
  10  -5   4       64.78       87.52     15.09 o 
  -8  -4   4        1.31       -5.32      8.31 o 
  -7  -4   4       45.11       55.92     12.34 o 
  -6  -4   4        2.59       -1.60      7.92 o 
  -5  -4   4       16.52       20.67      4.79 o 
  -4  -4   4      607.46      569.70     16.45 o 
  -3  -4   4      262.99      253.18      7.66 o 
  -2  -4   4      492.42      576.35     10.62 o 
  -1  -4   4      741.13      716.44     16.22 o 
   0  -4   4      199.14      191.12      4.38 o 
   1  -4   4     1757.62     1708.68     23.30 o 
   2  -4   4       59.77       76.67      5.92 o 
   3  -4   4     1863.36     1967.41     37.47 o 
   4  -4   4        7.11       14.55      4.99 o 
   5  -4   4      136.16      113.80      7.67 o 
   6  -4   4      266.51      265.79     11.87 o 
   7  -4   4      147.86      167.46      7.62 o 
   8  -4   4      180.90      176.96      8.19 o 
   9  -4   4        1.65       -4.31      7.53 o 
  10  -4   4        3.21       -8.02     10.06 o 
  -9  -3   4        0.38       -1.71      9.99 o 
  -8  -3   4       47.96       82.45     14.20 o 
  -7  -3   4       51.81       60.41     12.55 o 
  -6  -3   4        8.61        6.44      4.43 o 
  -5  -3   4      207.36      208.97      7.35 o 
  -4  -3   4      281.16      255.25      7.63 o 
  -3  -3   4      906.37      906.61     15.18 o 
  -2  -3   4      418.33      451.16      9.39 o 
  -1  -3   4      427.55      381.06     10.21 o 
   0  -3   4      485.08      576.71     10.30 o 
   1  -3   4      126.33      200.62      4.83 o 
   2  -3   4      125.55      169.25      7.53 o 
   3  -3   4     1589.73     1755.13     32.87 o 
   4  -3   4        2.79        6.10      4.07 o 
   5  -3   4      644.58      636.72     16.72 o 
   6  -3   4      445.62      401.69     10.20 o 
   7  -3   4       27.36       31.26      5.55 o 
   8  -3   4      196.16      211.98     13.48 o 
   9  -3   4       56.29       61.80     12.77 o 
  10  -3   4       85.71       86.52     11.80 o 
  -9  -2   4        8.58        0.46     10.16 o 
  -8  -2   4        1.57       -5.10      8.20 o 
  -7  -2   4       85.35       82.10      9.63 o 
  -6  -2   4       91.36       83.53      5.43 o 
  -5  -2   4      222.87      213.16      7.13 o 
  -4  -2   4       55.07       75.93      4.34 o 
  -3  -2   4     1643.78     1631.68     36.20 o 
  -2  -2   4      686.67      796.99     12.77 o 
  -1  -2   4     2074.61     2037.25     25.25 o 
   0  -2   4     1962.42     1975.61     24.31 o 
   1  -2   4      609.04      644.28     14.54 o 
   2  -2   4        9.98       11.80      1.91 o 
   3  -2   4       17.82       27.89      4.28 o 
   4  -2   4       45.11       34.45      4.03 o 
   5  -2   4      608.93      664.55     12.35 o 
   6  -2   4      225.29      212.36      7.20 o 
   7  -2   4       19.90       30.78      8.81 o 
   8  -2   4      129.07      109.52     10.34 o 
   9  -2   4       59.25       58.24     12.87 o 
  10  -2   4       27.70       38.66     13.73 o 
  -9  -1   4       10.28       10.77     10.09 o 
  -8  -1   4        6.59       -0.93      7.52 o 
  -7  -1   4       88.62       82.99      5.63 o 
  -6  -1   4      316.28      305.38      8.88 o 
  -5  -1   4      430.65      416.64      9.69 o 
  -4  -1   4     1121.34     1166.25     17.59 o 
  -3  -1   4      238.75      183.85      5.50 o 
  -2  -1   4     1492.62     1645.85     21.01 o 
  -1  -1   4      384.20      373.02      4.85 o 
   0  -1   4      191.34      204.77      6.96 o 
   1  -1   4      362.18      310.26      8.52 o 
   2  -1   4     2479.59     2520.02     24.95 o 
   3  -1   4      126.25      135.07      4.60 o 
   4  -1   4      652.96      601.21     10.52 o 
   5  -1   4       43.57       56.27      3.65 o 
   6  -1   4      576.21      564.14     19.04 o 
   7  -1   4      132.76      131.59     10.38 o 
   8  -1   4      205.78      190.40     13.09 o 
   9  -1   4       47.43       62.84     13.26 o 
  10  -1   4       33.12       36.77     12.73 o 
  -9   0   4        1.79        1.18      8.38 o 
  -8   0   4       83.70       82.93      6.26 o 
  -7   0   4      270.60      282.44      9.19 o 
  -6   0   4       43.70       66.82      6.32 o 
  -5   0   4      132.55      110.53      5.15 o 
  -4   0   4      381.17      397.99      8.63 o 
  -3   0   4      812.83      753.97     11.81 o 
  -2   0   4     1714.76     1747.94     16.54 o 
  -1   0   4     1055.65     1052.13     13.08 o 
   0   0   4      127.22      108.50      3.07 o 
   1   0   4       56.86       63.44      3.53 o 
   2   0   4      180.34      135.12      3.70 o 
   3   0   4      583.57      650.19     10.07 o 
   4   0   4     1028.75      987.04     14.14 o 
   5   0   4      637.11      580.89     18.18 o 
   6   0   4      167.14      181.27     11.13 o 
   7   0   4       29.73       24.25      9.27 o 
   8   0   4      125.60      115.16     11.02 o 
   9   0   4      344.58      332.48     17.87 o 
  -9   1   4       17.55       36.09      9.41 o 
  -8   1   4      117.86      113.71      6.73 o 
  -7   1   4       32.79       44.62      6.29 o 
  -6   1   4      321.78      303.73     10.22 o 
  -5   1   4       17.98       20.44      4.00 o 
  -4   1   4       65.81       61.63      3.55 o 
  -3   1   4       34.15       35.85      4.93 o 
  -2   1   4      190.33      155.70      2.87 o 
  -1   1   4       25.74       28.21      3.85 o 
   0   1   4     1650.48     1711.79     16.28 o 
   1   1   4       69.19       75.32      2.82 o 
   2   1   4     3413.10     3443.22     38.62 o 
   3   1   4      761.35      784.72     11.11 o 
   4   1   4      495.91      472.56     15.22 o 
   5   1   4      753.42      762.31     21.78 o 
   6   1   4      410.82      368.82     15.76 o 
   7   1   4      304.61      296.14     15.62 o 
   8   1   4        9.56       14.44     10.16 o 
   9   1   4      117.99      105.49     11.80 o 
 -10   2   4        0.12       -5.53      8.02 o 
  -9   2   4      159.14      189.30     12.91 o 
  -8   2   4        4.78        1.96      6.56 o 
  -7   2   4       42.89       65.73      9.77 o 
  -6   2   4      198.60      171.24      6.52 o 
  -5   2   4       45.59       38.29      5.74 o 
  -4   2   4     1207.66     1193.88     25.77 o 
  -3   2   4       23.89       15.78      6.28 o 
  -2   2   4      911.96      857.05     12.78 o 
  -1   2   4        3.65        7.53      1.27 o 
   0   2   4      734.26      649.03      7.97 o 
   1   2   4      345.87      381.61      6.18 o 
   2   2   4      513.88      438.89     11.78 o 
   3   2   4      830.87      777.53     19.68 o 
   4   2   4      618.80      629.59     18.54 o 
   5   2   4      647.03      610.31     20.03 o 
   6   2   4      102.03       90.73      9.74 o 
   7   2   4      928.28      851.54     27.31 o 
   8   2   4       19.89       22.57     11.23 o 
 -10   3   4        2.12        2.60      8.38 o 
  -9   3   4       39.99       64.30     12.52 o 
  -8   3   4      161.00      149.18     11.59 o 
  -7   3   4        8.67       17.87      8.13 o 
  -6   3   4      148.73      141.22      9.70 o 
  -5   3   4      146.27      133.59      9.27 o 
  -4   3   4      427.07      353.01      8.55 o 
  -3   3   4       53.10       47.70      4.06 o 
  -2   3   4     1405.03     1354.26     18.52 o 
  -1   3   4     1145.27     1250.61     13.36 o 
   0   3   4     2574.85     2479.45     23.57 o 
   1   3   4      148.27      118.39      3.49 o 
   2   3   4      857.46      886.24     10.69 o 
   3   3   4     1258.19     1271.55     28.70 o 
   4   3   4      406.96      378.95     15.26 o 
   5   3   4      474.53      458.05     17.90 o 
   6   3   4        0.17       -0.61      8.10 o 
   7   3   4      449.83      411.92     19.68 o 
   8   3   4        0.26       -4.99     10.34 o 
 -10   4   4       31.63       55.85     12.84 o 
  -9   4   4        1.54        6.49      7.99 o 
  -8   4   4       68.71       70.93     11.70 o 
  -7   4   4        1.80       -9.47      6.31 o 
  -6   4   4      560.74      509.42     18.43 o 
  -5   4   4       74.40       62.94      7.42 o 
  -4   4   4      746.69      755.65     13.91 o 
  -3   4   4        1.39        3.74      3.23 o 
  -2   4   4      477.43      415.43      9.30 o 
  -1   4   4       60.51       61.59      2.85 o 
   0   4   4      396.30      385.68      6.69 o 
   1   4   4      810.63      812.38     10.71 o 
   2   4   4      104.33       97.34      6.26 o 
   3   4   4      525.95      504.44     11.41 o 
   4   4   4      306.74      285.69     14.16 o 
   5   4   4     1111.54     1001.98     28.91 o 
   6   4   4       81.64       79.64     10.70 o 
   7   4   4      146.80      125.68     12.41 o 
  -9   5   4        0.56        9.49      9.66 o 
  -8   5   4      162.73      143.58     12.37 o 
  -7   5   4        0.36      -10.84      7.31 o 
  -6   5   4      168.35      158.77     11.38 o 
  -5   5   4       12.27        0.14      5.99 o 
  -4   5   4      432.14      390.01     10.21 o 
  -3   5   4      318.17      282.43      8.42 o 
  -2   5   4     1790.51     1771.56     24.49 o 
  -1   5   4      122.30      127.85      5.64 o 
   0   5   4       94.01       78.11      3.62 o 
   1   5   4      378.56      382.61      9.48 o 
   2   5   4       34.52       51.32      6.22 o 
   3   5   4      277.45      276.49      9.86 o 
   4   5   4       29.50       46.21      7.16 o 
   5   5   4      340.93      305.11     13.44 o 
   6   5   4        0.73        0.66      5.92 o 
  -9   6   4        0.92        0.00      8.56 o 
  -8   6   4      315.55      279.49     16.19 o 
  -7   6   4        0.78        0.78      7.28 o 
  -6   6   4      309.07      285.48     15.05 o 
  -5   6   4       47.50       57.36      7.13 o 
  -4   6   4      122.60      121.90      6.77 o 
  -3   6   4       16.65       22.24      5.43 o 
  -2   6   4      279.93      278.17      8.66 o 
  -1   6   4      266.04      258.58      8.23 o 
   0   6   4       52.20       81.74     10.23 o 
   1   6   4      578.27      576.94     17.72 o 
   2   6   4        3.02        6.36      4.80 o 
   3   6   4      296.35      293.53      9.95 o 
   4   6   4      340.74      337.80     10.96 o 
   5   6   4       18.88       23.55      7.08 o 
  -8   7   4      122.78      108.70     11.95 o 
  -7   7   4        1.23       -1.68      7.74 o 
  -6   7   4      268.58      252.71     15.26 o 
  -5   7   4      319.69      291.61     10.25 o 
  -4   7   4      277.16      251.59      9.40 o 
  -3   7   4       81.72       74.59      6.62 o 
  -2   7   4      104.33       87.22      6.03 o 
  -1   7   4      174.64      172.43     10.95 o 
   0   7   4       18.73       30.99      9.52 o 
   1   7   4      348.49      341.25     14.52 o 
   2   7   4       86.35      103.06     12.84 o 
   3   7   4      177.02      176.35     11.55 o 
   4   7   4      160.61      147.83      8.01 o 
  -7   8   4        0.28       -3.81      7.88 o 
  -6   8   4       78.53       95.43     13.73 o 
  -5   8   4       56.71       75.57      9.12 o 
  -4   8   4      137.96      122.84      7.59 o 
  -3   8   4      182.88      186.32      8.72 o 
  -2   8   4        0.06       -3.18      4.99 o 
  -1   8   4      178.25      157.49     10.91 o 
   0   8   4        2.60       -8.17      7.99 o 
   1   8   4      235.55      207.59     12.77 o 
   2   8   4      128.22      118.01     10.56 o 
  -5   9   4       18.85       27.86      7.31 o 
  -4   9   4       56.40       53.09      8.24 o 
  -3   9   4       81.33       84.88      9.52 o 
  -2   9   4        0.09       -4.96      8.67 o 
  -1   9   4      134.83      152.46     11.95 o 
   0   9   4       32.24       23.29     10.95 o 
  -1 -10   5        1.57        0.71      8.45 o 
   0 -10   5       16.83       25.51     10.16 o 
   1 -10   5       25.87       35.55      7.62 o 
   2 -10   5       14.38       19.29      9.59 o 
   3 -10   5      172.63      163.48     13.19 o 
   4 -10   5        0.64       -3.42      7.92 o 
   5 -10   5       16.20        8.99     10.38 o 
  -3  -9   5       47.48       59.77     12.94 o 
  -2  -9   5       59.08       96.04     14.69 o 
  -1  -9   5        2.57       -0.40      5.26 o 
   0  -9   5        2.44        0.17      4.86 o 
   1  -9   5       29.90       28.77      6.47 o 
   2  -9   5        0.67       -5.03      6.17 o 
   3  -9   5      112.34      114.12     10.59 o 
   4  -9   5       21.27       22.18     10.20 o 
   5  -9   5      161.63      139.97     11.95 o 
   6  -9   5       94.46       76.96     10.23 o 
   7  -9   5        9.38        7.70     10.52 o 
  -4  -8   5       33.68       36.73     11.63 o 
  -3  -8   5      421.33      397.20     19.18 o 
  -2  -8   5        0.92        1.77      4.88 o 
  -1  -8   5      217.77      223.85      9.25 o 
   0  -8   5        0.57       -4.02      4.34 o 
   1  -8   5      139.95      118.48      7.06 o 
   2  -8   5       13.94       10.95      7.28 o 
   3  -8   5        9.55       13.19      7.28 o 
   4  -8   5       58.23       89.23     12.73 o 
   5  -8   5      138.09      125.85     10.95 o 
   6  -8   5      279.88      250.74     14.84 o 
   7  -8   5       95.48       89.12     11.05 o 
   8  -8   5      112.06      104.42     11.95 o 
  -6  -7   5       20.68       28.39     12.34 o 
  -5  -7   5       74.76       92.37     15.16 o 
  -4  -7   5       85.48       76.39      9.88 o 
  -3  -7   5       41.53       44.92      6.52 o 
  -2  -7   5       26.80       18.37      5.85 o 
  -1  -7   5      201.46      170.59      7.59 o 
   0  -7   5      149.93      133.66      6.79 o 
   1  -7   5      329.72      313.59      9.92 o 
   2  -7   5      236.24      232.84     12.30 o 
   3  -7   5       91.37       75.10      8.17 o 
   4  -7   5       48.08       58.95     10.23 o 
   5  -7   5        0.38       -1.21      6.17 o 
   6  -7   5      473.80      501.29     19.43 o 
   7  -7   5        0.83      -10.66      7.67 o 
   8  -7   5      275.17      301.99     16.66 o 
   9  -7   5       12.30       15.58      7.09 o 
  -7  -6   5        4.58        2.71     10.41 o 
  -6  -6   5        0.51        5.35      9.09 o 
  -5  -6   5      371.37      380.98     18.75 o 
  -4  -6   5        0.27       -1.38      3.07 o 
  -3  -6   5      381.03      380.51      7.70 o 
  -2  -6   5       41.41       52.20      3.42 o 
  -1  -6   5      975.41      950.72     12.71 o 
   0  -6   5       16.23       17.38      4.32 o 
   1  -6   5       42.83       56.97      6.07 o 
   2  -6   5      513.09      478.48     16.43 o 
   3  -6   5      319.23      316.11     13.59 o 
   4  -6   5      704.63      716.79     21.50 o 
   5  -6   5        1.52        4.42      5.53 o 
   6  -6   5       79.88       86.37      8.56 o 
   7  -6   5        3.02       -5.67      6.78 o 
   8  -6   5       34.23       57.78      7.84 o 
   9  -6   5       97.46       90.79      7.53 o 
  -7  -5   5       53.16       62.41     13.37 o 
  -6  -5   5        5.75        8.45      9.41 o 
  -5  -5   5      101.54       83.91      9.74 o 
  -4  -5   5       55.72       55.90     15.35 o 
  -3  -5   5       13.11       20.07      4.62 o 
  -2  -5   5        1.99        1.49      3.31 o 
  -1  -5   5      432.80      407.47      8.22 o 
   0  -5   5       28.09       11.07      2.58 o 
   1  -5   5     1495.08     1496.09     22.42 o 
   2  -5   5      646.43      608.95     17.72 o 
   3  -5   5       97.22      104.38      8.10 o 
   4  -5   5     1345.63     1434.50     31.69 o 
   5  -5   5       63.80       74.39      9.41 o 
   6  -5   5      651.20      676.72     20.64 o 
   7  -5   5       85.99       78.04      6.25 o 
   8  -5   5        4.05        4.07      5.32 o 
   9  -5   5        3.11        5.10      9.52 o 
  -8  -4   5        6.86        0.00      9.41 o 
  -7  -4   5      350.43      367.00     18.11 o 
  -6  -4   5       86.91       74.25      9.31 o 
  -5  -4   5      335.29      329.54      9.87 o 
  -4  -4   5       95.19       86.46      5.41 o 
  -3  -4   5      952.61      925.74     16.44 o 
  -2  -4   5      120.86       83.84      4.78 o 
  -1  -4   5      473.73      453.82     10.06 o 
   0  -4   5       73.44       56.98      2.83 o 
   1  -4   5      766.61      810.07     12.05 o 
   2  -4   5      228.10      169.50      8.38 o 
   3  -4   5      134.26      175.71      8.88 o 
   4  -4   5     1317.37     1296.26     28.20 o 
   5  -4   5      414.44      417.84     14.47 o 
   6  -4   5        1.72       -3.10      5.14 o 
   7  -4   5      503.99      489.53     12.77 o 
   8  -4   5       87.66       84.95      9.49 o 
   9  -4   5       93.73       90.01     11.23 o 
  10  -4   5        6.71       -1.00      9.88 o 
  -9  -3   5       43.26       58.13     14.16 o 
  -8  -3   5        9.51       17.15     10.70 o 
  -7  -3   5       37.55       41.87     11.05 o 
  -6  -3   5       77.72       71.19      5.58 o 
  -5  -3   5      154.89      143.73      6.65 o 
  -4  -3   5      263.88      270.12      8.22 o 
  -3  -3   5      384.98      362.39      9.59 o 
  -2  -3   5      794.24      735.77     13.14 o 
  -1  -3   5      180.31      190.67      6.00 o 
   0  -3   5      833.96      729.76     12.45 o 
   1  -3   5      460.76      477.01      8.18 o 
   2  -3   5     1246.59     1253.65     15.64 o 
   3  -3   5      861.86      931.96     21.07 o 
   4  -3   5     1167.50     1227.67     26.02 o 
   5  -3   5      164.76      150.53      8.24 o 
   6  -3   5       86.52       80.36      5.29 o 
   7  -3   5      265.08      248.82     13.69 o 
   8  -3   5       12.13       20.97      9.59 o 
   9  -3   5      116.85      101.85     11.27 o 
  10  -3   5       29.60       18.37     11.70 o 
  -9  -2   5      149.45      149.92     12.80 o 
  -8  -2   5        8.84        8.88      8.24 o 
  -7  -2   5       54.93       77.46      7.83 o 
  -6  -2   5      240.24      233.23      8.54 o 
  -5  -2   5      495.25      473.18     13.65 o 
  -4  -2   5      178.73      154.73      6.83 o 
  -3  -2   5      187.58      184.28      6.03 o 
  -2  -2   5      369.49      326.73      7.71 o 
  -1  -2   5      656.17      721.22      8.17 o 
   0  -2   5     1935.46     1853.59     33.62 o 
   1  -2   5     1060.07     1030.39     21.21 o 
   2  -2   5      518.92      503.36      7.96 o 
   3  -2   5      348.54      344.54     10.48 o 
   4  -2   5       38.69       33.20      4.96 o 
   5  -2   5     1647.85     1710.10     24.06 o 
   6  -2   5      108.84      116.09      8.93 o 
   7  -2   5      531.73      508.49     19.46 o 
   8  -2   5       19.90       23.97     11.06 o 
   9  -2   5       87.98       77.78     10.73 o 
  -9  -1   5       30.77       42.23     12.30 o 
  -8  -1   5       17.53       22.71      6.47 o 
  -7  -1   5       17.53       15.98      5.16 o 
  -6  -1   5      129.55      131.53      6.31 o 
  -5  -1   5        5.45        5.08      3.36 o 
  -4  -1   5      277.85      248.80      7.15 o 
  -3  -1   5        0.95        1.23      2.50 o 
  -2  -1   5     4036.33     4018.03     48.00 o 
  -1  -1   5      786.18      739.92      8.44 o 
   0  -1   5      828.37      808.62     17.54 o 
   1  -1   5     2778.15     3065.71     49.87 o 
   2  -1   5     2485.70     2488.10     41.07 o 
   3  -1   5     2117.67     2064.53     25.98 o 
   4  -1   5       26.99       32.47      6.44 o 
   5  -1   5      170.51      153.06      5.49 o 
   6  -1   5        3.81       10.52      7.03 o 
   7  -1   5      167.43      163.94     11.63 o 
   8  -1   5       10.01        6.45      9.13 o 
   9  -1   5       87.55       82.34     11.09 o 
  -8   0   5      148.11      137.56      7.47 o 
  -7   0   5       87.96       87.59      6.81 o 
  -6   0   5      221.07      214.57      7.97 o 
  -5   0   5      111.18       93.88      5.28 o 
  -4   0   5       16.11        7.72      3.74 o 
  -3   0   5        4.34        1.75      1.67 o 
  -2   0   5      563.14      568.75      7.19 o 
  -1   0   5     1694.24     1851.97     34.79 o 
   0   0   5     2776.77     2962.99     32.00 o 
   1   0   5     3363.88     3481.98     55.22 o 
   2   0   5        8.64       11.18      2.31 o 
   3   0   5     3200.49     3261.53     37.83 o 
   4   0   5        0.96        1.14      2.37 o 
   5   0   5     1311.15     1315.90     30.84 o 
   6   0   5      245.49      241.97     13.30 o 
   7   0   5      126.84      101.85     10.13 o 
   8   0   5      144.41      142.08     11.98 o 
   9   0   5        2.11        4.60     10.41 o 
  -9   1   5        2.22        6.10      8.56 o 
  -8   1   5      143.30      143.86     10.66 o 
  -7   1   5       35.36       53.35      9.63 o 
  -6   1   5      237.64      220.52     12.39 o 
  -5   1   5      205.53      217.50      6.70 o 
  -4   1   5     2276.05     2282.79     35.90 o 
  -3   1   5      185.99      185.90      3.84 o 
  -2   1   5      605.00      571.33      9.67 o 
  -1   1   5     2512.70     2534.31     28.68 o 
   0   1   5      379.05      334.46      7.47 o 
   1   1   5     4442.21     4722.33     51.81 o 
   2   1   5       51.76       50.85      2.83 o 
   3   1   5     1642.81     1759.88     15.57 o 
   4   1   5      111.19      103.21      7.77 o 
   5   1   5      259.13      233.45     12.52 o 
   6   1   5       99.76       68.65      8.49 o 
   7   1   5       72.70       88.84     13.44 o 
   8   1   5      339.18      307.77     16.94 o 
   9   1   5       23.74       31.49     13.37 o 
 -10   2   5       55.94       93.33     14.09 o 
  -9   2   5        7.85        3.92      8.06 o 
  -8   2   5      182.18      201.49     13.05 o 
  -7   2   5       16.02       10.73      7.31 o 
  -6   2   5       22.28       20.83      7.10 o 
  -5   2   5      130.24      101.96      8.06 o 
  -4   2   5      623.53      555.48     10.82 o 
  -3   2   5     1970.73     2015.57     25.12 o 
  -2   2   5      488.67      524.46      9.71 o 
  -1   2   5      819.74      785.01     12.30 o 
   0   2   5       68.45       78.18      2.72 o 
   1   2   5     3636.48     3705.75     33.38 o 
   2   2   5      235.89      248.12      5.65 o 
   3   2   5     2434.41     2457.76     45.52 o 
   4   2   5      875.88      952.35     24.35 o 
   5   2   5      703.95      704.27     21.75 o 
   6   2   5      151.42      148.82     11.20 o 
   7   2   5        6.79        5.81      8.74 o 
   8   2   5       93.37      100.43     16.08 o 
 -10   3   5       40.60       67.08     12.62 o 
  -9   3   5       26.80       34.41     10.41 o 
  -8   3   5       47.20       69.22     11.70 o 
  -7   3   5       41.41       62.52     11.38 o 
  -6   3   5      867.46      846.62     24.49 o 
  -5   3   5      347.91      335.12     14.02 o 
  -4   3   5      168.72      153.90      6.63 o 
  -3   3   5      576.21      584.53     11.27 o 
  -2   3   5       22.29       24.07      5.71 o 
  -1   3   5     2080.75     2127.50     20.88 o 
   0   3   5      107.15      119.29      3.58 o 
   1   3   5      339.98      353.85      6.26 o 
   2   3   5        4.35        1.95      2.96 o 
   3   3   5      198.28      244.50     11.55 o 
   4   3   5      299.28      251.70     12.44 o 
   5   3   5      291.12      294.57     14.80 o 
   6   3   5      685.64      651.09     23.28 o 
   7   3   5       19.12       21.97     11.66 o 
  -9   4   5        7.56       19.86     10.27 o 
  -8   4   5        0.65       -0.46      7.74 o 
  -7   4   5       63.02       74.53     12.48 o 
  -6   4   5       90.57       86.02     11.70 o 
  -5   4   5      671.71      659.94     14.81 o 
  -4   4   5      326.46      316.31     14.19 o 
  -3   4   5      999.57      943.26     15.92 o 
  -2   4   5      169.10      168.62      6.30 o 
  -1   4   5      909.93      890.80     14.77 o 
   0   4   5      702.11      734.63     10.16 o 
   1   4   5      378.46      366.18     13.69 o 
   2   4   5     1068.99     1112.74     22.33 o 
   3   4   5      255.76      264.73     11.29 o 
   4   4   5      118.89      132.05      6.67 o 
   5   4   5       20.76       19.61     10.41 o 
   6   4   5       64.67       76.17     13.80 o 
   7   4   5        1.00       -3.39      9.41 o 
  -9   5   5       39.27       72.97     12.98 o 
  -8   5   5      175.18      165.26     13.19 o 
  -7   5   5      155.35      157.24     11.91 o 
  -6   5   5        9.77        3.78      7.67 o 
  -5   5   5      135.13      148.01      7.31 o 
  -4   5   5        0.05        1.36      4.25 o 
  -3   5   5      864.49      872.10     16.03 o 
  -2   5   5      143.75      147.86      9.58 o 
  -1   5   5      604.19      603.18     13.24 o 
   0   5   5      425.28      402.37      9.60 o 
   1   5   5       47.97       69.44      9.59 o 
   2   5   5      893.34      892.00     16.47 o 
   3   5   5        1.86        2.98      4.48 o 
   4   5   5      577.55      549.91     13.71 o 
   5   5   5       66.41       68.21      8.54 o 
   6   5   5      100.34       91.78      7.02 o 
  -8   6   5       51.82       60.13     12.37 o 
  -7   6   5      407.70      362.90     17.90 o 
  -6   6   5       35.37       29.46      9.45 o 
  -5   6   5      193.85      180.54      8.09 o 
  -4   6   5       45.98       66.09      7.52 o 
  -3   6   5      200.30      185.09      7.79 o 
  -2   6   5      243.33      228.11      8.35 o 
  -1   6   5      386.33      405.92     10.73 o 
   0   6   5     1034.95     1071.28     26.20 o 
   1   6   5       74.10       69.72      8.13 o 
   2   6   5      535.33      498.83     17.50 o 
   3   6   5      184.49      143.47     10.23 o 
   4   6   5      107.10       97.14      6.85 o 
   5   6   5       64.06       85.72      9.77 o 
  -7   7   5      103.95       95.72     11.34 o 
  -6   7   5        0.43       -1.25      8.27 o 
  -5   7   5      322.54      291.97     10.60 o 
  -4   7   5       95.85       92.39      6.68 o 
  -3   7   5       90.33       83.08      6.14 o 
  -2   7   5       26.84       41.68      6.94 o 
  -1   7   5        9.40        9.20      7.92 o 
   0   7   5      368.26      355.70     15.48 o 
   1   7   5        5.75        8.95      7.99 o 
   2   7   5      804.27      837.03     24.53 o 
   3   7   5      108.17       98.71      9.84 o 
  -6   8   5       23.40       38.44     11.09 o 
  -5   8   5       74.49       98.93     10.09 o 
  -4   8   5      118.24      126.15      7.80 o 
  -3   8   5       93.86       84.11      6.68 o 
  -2   8   5      171.83      177.06     11.77 o 
  -1   8   5        2.32       -5.24      6.85 o 
   0   8   5       36.18       50.86     11.84 o 
   1   8   5       36.24       44.86     10.95 o 
  -1 -10   6        1.51       -1.82      8.31 o 
   0 -10   6       24.64       46.65     17.87 o 
   1 -10   6       51.09       81.75     17.51 o 
   2 -10   6       63.27       73.11     12.80 o 
   3 -10   6        8.83       11.98      8.77 o 
   4 -10   6      114.34      117.37     12.16 o 
   5 -10   6        7.33        3.25      9.17 o 
  -3  -9   6       71.71       83.66     14.94 o 
  -2  -9   6       60.08       95.68     15.30 o 
  -1  -9   6       19.34       17.59      6.41 o 
   0  -9   6       34.86       42.71      7.10 o 
   1  -9   6       36.46       36.63      7.24 o 
   2  -9   6      310.57      302.63     15.55 o 
   3  -9   6        0.98       -0.57      7.03 o 
   4  -9   6      261.55      254.45     15.19 o 
   5  -9   6        1.26        4.10      8.24 o 
   6  -9   6       45.79       62.30     13.16 o 
   7  -9   6       95.32      122.82     16.73 o 
  -4  -8   6       22.35       34.77     11.52 o 
  -3  -8   6       51.72       90.41     13.77 o 
  -2  -8   6      250.95      239.62      9.78 o 
  -1  -8   6      201.83      176.42      8.49 o 
   0  -8   6       99.38       92.03      6.49 o 
   1  -8   6       48.08       67.43      7.95 o 
   2  -8   6       12.36       23.18      8.77 o 
   3  -8   6       85.55       78.78      8.74 o 
   4  -8   6       70.58       80.17     12.62 o 
   5  -8   6      237.69      220.04     14.05 o 
   6  -8   6      136.76      150.74     12.62 o 
   7  -8   6      285.42      256.95     15.62 o 
   8  -8   6        0.77        2.00      9.74 o 
  -5  -7   6       56.78       78.57     14.30 o 
  -4  -7   6       18.42       28.46     10.56 o 
  -3  -7   6       74.85       67.84      4.18 o 
  -2  -7   6      191.08      167.39      5.70 o 
  -1  -7   6        0.22        0.14      4.29 o 
   0  -7   6     1093.33     1058.94     19.90 o 
   1  -7   6       22.48       32.49      5.85 o 
   2  -7   6      501.97      517.83     18.79 o 
   3  -7   6       77.18       66.12      8.02 o 
   4  -7   6       45.42       50.61      9.84 o 
   5  -7   6      153.84      143.12     10.84 o 
   6  -7   6       36.21       35.56      9.59 o 
   7  -7   6      380.63      381.94     17.72 o 
   8  -7   6        0.23       -7.24      8.06 o 
  -6  -6   6       59.13       82.27     14.66 o 
  -5  -6   6        2.09       -5.85      7.81 o 
  -4  -6   6       82.49       90.81      6.29 o 
  -3  -6   6       89.13       70.55      4.02 o 
  -2  -6   6        5.81       -0.02      2.93 o 
  -1  -6   6        2.98        2.07      2.84 o 
   0  -6   6      281.17      253.21      6.28 o 
   1  -6   6      737.76      753.35     15.30 o 
   2  -6   6      119.58       88.84      8.42 o 
   3  -6   6      593.04      613.23     19.71 o 
   4  -6   6      118.46      125.50      9.38 o 
   5  -6   6      690.38      675.04     21.46 o 
   6  -6   6      245.67      203.85     12.16 o 
   7  -6   6       41.05       63.02     11.02 o 
   8  -6   6       86.77      107.66     10.28 o 
   9  -6   6      285.22      307.63     17.83 o 
  -7  -5   6       56.08       90.51     15.23 o 
  -6  -5   6      144.12      140.72     12.27 o 
  -5  -5   6        4.94        3.82      4.82 o 
  -4  -5   6      248.88      221.61      8.50 o 
  -3  -5   6       57.67       61.79      6.61 o 
  -2  -5   6      709.71      718.25     14.71 o 
  -1  -5   6      293.65      271.89     12.37 o 
   0  -5   6       89.36       72.88      3.47 o 
   1  -5   6      186.63      167.55      5.62 o 
   2  -5   6       62.83       69.37      8.56 o 
   3  -5   6     1215.67     1273.41     29.37 o 
   4  -5   6      702.38      795.07     22.35 o 
   5  -5   6      789.55      889.90     24.17 o 
   6  -5   6       38.19       52.10      9.17 o 
   7  -5   6       51.46       74.28      9.88 o 
   8  -5   6      218.40      199.15      9.38 o 
   9  -5   6       81.78       99.07     11.45 o 
  -8  -4   6       97.80       86.94     11.20 o 
  -7  -4   6        6.96        5.24      9.34 o 
  -6  -4   6      216.63      211.19      8.74 o 
  -5  -4   6       29.65       34.27      5.96 o 
  -4  -4   6      124.54      127.84      9.68 o 
  -3  -4   6      272.31      268.98      8.58 o 
  -2  -4   6       32.54       36.74      5.09 o 
  -1  -4   6     1103.17     1105.10     18.10 o 
   0  -4   6        0.87        1.94      2.78 o 
   1  -4   6     2155.84     2145.61     24.78 o 
   2  -4   6       93.31       80.30      3.99 o 
   3  -4   6     2207.23     2191.07     41.60 o 
   4  -4   6      774.60      842.06     21.75 o 
   5  -4   6      643.03      679.57     19.46 o 
   6  -4   6      276.60      264.76     12.23 o 
   7  -4   6      308.03      313.91     10.31 o 
   8  -4   6      493.93      507.49     21.42 o 
   9  -4   6       45.50       72.79     14.12 o 
  -8  -3   6       95.47      111.34     11.41 o 
  -7  -3   6       36.85       43.83     10.98 o 
  -6  -3   6      309.56      305.87     10.05 o 
  -5  -3   6      159.92      156.92      7.23 o 
  -4  -3   6     1147.34     1083.80     18.62 o 
  -3  -3   6      461.73      447.30     10.47 o 
  -2  -3   6      264.51      273.65      7.79 o 
  -1  -3   6     1511.85     1437.15     20.91 o 
   0  -3   6      253.36      303.07      7.76 o 
   1  -3   6      625.70      580.00     15.72 o 
   2  -3   6     2150.76     2438.29     26.65 o 
   3  -3   6     1383.95     1485.98     29.91 o 
   4  -3   6       86.88       86.41      6.71 o 
   5  -3   6      531.78      531.38     15.93 o 
   6  -3   6      664.29      623.64     13.61 o 
   7  -3   6      108.24      125.89     10.73 o 
   8  -3   6      659.90      660.71     24.24 o 
   9  -3   6       11.38       17.83     10.59 o 
  -9  -2   6        3.56        5.21      9.88 o 
  -8  -2   6       28.05       48.89     11.30 o 
  -7  -2   6       12.44       17.78      5.57 o 
  -6  -2   6       14.92       13.95      5.12 o 
  -5  -2   6      610.94      592.03     13.08 o 
  -4  -2   6      313.97      310.49      8.68 o 
  -3  -2   6     2376.18     2447.11     41.69 o 
  -2  -2   6        1.90        0.75      2.57 o 
  -1  -2   6     3882.29     3968.02     53.96 o 
   0  -2   6      278.16      303.95     10.81 o 
   1  -2   6     3392.61     3346.63     55.72 o 
   2  -2   6     4169.41     4676.89     57.29 o 
   3  -2   6      353.18      318.00     10.52 o 
   4  -2   6      375.18      344.86     11.34 o 
   5  -2   6      161.61      170.04      6.46 o 
   6  -2   6      765.53      795.25     24.10 o 
   7  -2   6       86.52       71.82      9.13 o 
   8  -2   6      141.42      122.82     11.84 o 
   9  -2   6       43.36       68.87     13.59 o 
  -8  -1   6      146.03      147.67      7.84 o 
  -7  -1   6       64.91       76.50      7.94 o 
  -6  -1   6      283.63      285.29      9.09 o 
  -5  -1   6      502.85      524.85     11.79 o 
  -4  -1   6       18.65       22.02      3.99 o 
  -3  -1   6     2087.49     2116.99     27.68 o 
  -2  -1   6       65.22       78.85      2.79 o 
  -1  -1   6     4606.27     4872.03     50.31 o 
   0  -1   6     2958.32     3315.43     55.22 o 
   1  -1   6      929.14      887.72     19.32 o 
   2  -1   6      488.41      489.78     12.76 o 
   3  -1   6      444.08      487.12      6.82 o 
   4  -1   6     1008.12     1065.69     16.50 o 
   5  -1   6        1.49        1.18      6.38 o 
   6  -1   6     1337.32     1267.99     32.26 o 
   7  -1   6       32.25       39.80     10.88 o 
   8  -1   6      241.31      216.97     14.34 o 
   9  -1   6       45.48       73.07     15.30 o 
  -9   0   6       63.70       89.23     12.87 o 
  -8   0   6       24.68       28.46      9.45 o 
  -7   0   6      581.53      582.71     19.86 o 
  -6   0   6      203.73      189.06      7.30 o 
  -5   0   6      447.56      461.12     10.55 o 
  -4   0   6        7.27        7.35      3.21 o 
  -3   0   6     2380.51     2386.92     22.88 o 
  -2   0   6      196.70      208.50      4.19 o 
  -1   0   6     4929.56     5296.99     54.89 o 
   0   0   6     6134.35     6879.55     69.66 o 
   1   0   6     2940.60     3219.82     52.69 o 
   2   0   6      682.39      663.76     11.06 o 
   3   0   6      141.85      127.29      3.15 o 
   4   0   6     1015.82      996.63     24.74 o 
   5   0   6       62.06       70.93     10.70 o 
   6   0   6      117.17      101.21      9.95 o 
   7   0   6      167.45      151.28     11.80 o 
   8   0   6       98.40       81.49     10.16 o 
   9   0   6      230.24      225.96     16.23 o 
  -9   1   6       68.95       96.97     13.37 o 
  -8   1   6       50.98       67.94     11.98 o 
  -7   1   6      371.60      362.55     15.90 o 
  -6   1   6        0.04       -2.32      5.63 o 
  -5   1   6      928.90      901.73     23.92 o 
  -4   1   6      155.26      144.64      3.28 o 
  -3   1   6      638.89      626.85      8.19 o 
  -2   1   6      618.53      625.48     14.17 o 
  -1   1   6       39.55       36.36      9.38 o 
   0   1   6     1763.86     1880.20     18.68 o 
   1   1   6     1496.87     1610.77     20.77 o 
   2   1   6     3510.46     3722.75     42.64 o 
   3   1   6      200.40      226.46      9.99 o 
   4   1   6     1290.16     1249.98     29.02 o 
   5   1   6        8.43       11.38      7.52 o 
   6   1   6      334.35      317.97     15.37 o 
   7   1   6      249.01      236.27     14.48 o 
   8   1   6        0.47       -2.89      8.56 o 
  -9   2   6      194.82      181.06     13.09 o 
  -8   2   6       65.58       92.97     13.37 o 
  -7   2   6      388.15      418.80     17.47 o 
  -6   2   6       36.42       60.20     10.45 o 
  -5   2   6      705.44      664.49     20.71 o 
  -4   2   6      490.46      524.69     10.90 o 
  -3   2   6      867.65      883.70     14.44 o 
  -2   2   6     2993.14     3195.25     36.79 o 
  -1   2   6       77.34       68.42      2.43 o 
   0   2   6      100.23       76.33      2.88 o 
   1   2   6        1.45        2.68      2.02 o 
   2   2   6      933.67      900.44     13.58 o 
   3   2   6       13.73       11.77      6.53 o 
   4   2   6      657.26      652.37     20.00 o 
   5   2   6       80.46       98.25      9.52 o 
   6   2   6       58.40       71.29     11.98 o 
   7   2   6       44.15       45.76     12.16 o 
   8   2   6        1.18        3.57     10.31 o 
  -9   3   6       62.09       83.16     13.34 o 
  -8   3   6        4.70        6.10      8.56 o 
  -7   3   6      254.49      246.21     13.95 o 
  -6   3   6       96.04       87.30      9.20 o 
  -5   3   6      638.05      589.72     12.71 o 
  -4   3   6     1032.16     1006.20     16.77 o 
  -3   3   6       68.86       71.43      4.60 o 
  -2   3   6     1893.44     1983.78     44.31 o 
  -1   3   6       58.68       62.24      4.21 o 
   0   3   6     2053.82     2032.12     20.84 o 
   1   3   6       12.29        8.48      2.55 o 
   2   3   6      591.02      618.43     12.26 o 
   3   3   6      101.42      103.23      5.60 o 
   4   3   6      315.09      300.53     14.12 o 
   5   3   6      244.18      240.90     13.91 o 
   6   3   6        0.25        1.64      7.81 o 
   7   3   6       79.35      101.89     16.37 o 
  -9   4   6      106.67      105.49     11.48 o 
  -8   4   6        1.58       -5.78      8.77 o 
  -7   4   6       41.40       49.68     11.38 o 
  -6   4   6      247.04      219.00     13.12 o 
  -5   4   6      213.61      222.14      8.12 o 
  -4   4   6     1355.09     1370.32     21.43 o 
  -3   4   6       65.34       79.24      6.93 o 
  -2   4   6      987.33      899.47     15.65 o 
  -1   4   6      346.50      338.77      8.90 o 
   0   4   6      911.20      979.28     16.07 o 
   1   4   6      729.76      760.81     20.28 o 
   2   4   6      179.89      163.45      6.93 o 
   3   4   6      160.35      145.01     10.29 o 
   4   4   6       95.92       83.19      6.21 o 
   5   4   6       46.69       72.17      8.54 o 
   6   4   6       13.50        6.17     10.66 o 
  -8   5   6       23.28       48.93     12.30 o 
  -7   5   6       73.45       75.50     10.16 o 
  -6   5   6      116.32      118.04     10.59 o 
  -5   5   6       71.56       69.23      5.58 o 
  -4   5   6      393.63      380.47     10.62 o 
  -3   5   6       19.40       22.85      9.04 o 
  -2   5   6     1965.29     1923.59     27.16 o 
  -1   5   6       67.99       71.16      5.43 o 
   0   5   6     1136.10     1117.05     26.20 o 
   1   5   6      388.93      392.35     14.83 o 
   2   5   6      207.60      218.90     11.59 o 
   3   5   6      496.48      491.92     17.36 o 
   4   5   6        3.66        0.31      5.30 o 
   5   5   6       28.78       39.71      7.98 o 
  -8   6   6       80.69       94.08     14.34 o 
  -7   6   6       53.85       71.90     12.55 o 
  -6   6   6      251.09      249.39     14.80 o 
  -5   6   6        4.10       -2.03      5.28 o 
  -4   6   6        8.84       12.23      5.19 o 
  -3   6   6      156.26      144.62      7.24 o 
  -2   6   6      151.14      147.61      7.19 o 
  -1   6   6      185.91      172.68     10.59 o 
   0   6   6      596.33      579.90     19.04 o 
   1   6   6      314.04      318.50     14.55 o 
   2   6   6      249.07      227.06     12.77 o 
   3   6   6       68.27      114.62     14.02 o 
   4   6   6        5.55       -1.00      7.45 o 
  -7   7   6        4.66        6.99      8.63 o 
  -6   7   6      138.25      138.94     12.55 o 
  -5   7   6       37.60       60.72      8.44 o 
  -4   7   6      165.78      147.88      7.95 o 
  -3   7   6       94.59       89.81      6.68 o 
  -2   7   6        9.48       25.14      9.56 o 
  -1   7   6       64.35       87.20     13.23 o 
   0   7   6        8.68       11.02      8.52 o 
   1   7   6      179.17      179.70     11.80 o 
   2   7   6       63.62       92.62     13.19 o 
   3   7   6       44.86       77.28     12.80 o 
  -5   8   6       60.11       84.45     12.11 o 
  -4   8   6       49.15       69.56      9.43 o 
  -3   8   6      172.75      176.92     12.34 o 
  -2   8   6        1.23        8.49      8.99 o 
  -1   8   6       96.24      101.64     10.23 o 
   0   8   6       15.18       21.79     10.24 o 
   0 -10   7      105.62       93.52      7.56 o 
   1 -10   7       88.10       81.77     10.06 o 
   2 -10   7       17.27       21.50      9.66 o 
   3 -10   7      111.17      102.56     11.48 o 
   4 -10   7       19.49       28.03     10.63 o 
   5 -10   7      228.89      209.80     15.48 o 
  -2  -9   7       47.44       56.67      8.54 o 
  -1  -9   7      236.31      225.28     10.18 o 
   0  -9   7        3.04        2.62      5.29 o 
   1  -9   7      127.76      127.33      7.89 o 
   2  -9   7        8.78        4.17      8.17 o 
   3  -9   7      243.35      237.26     14.80 o 
   4  -9   7       17.87       26.18     10.38 o 
   5  -9   7      138.96      135.95     12.16 o 
   6  -9   7       88.55       95.22     11.63 o 
  -4  -8   7       53.33       61.77     13.41 o 
  -3  -8   7      201.79      208.11      9.63 o 
  -2  -8   7      201.95      182.33      9.01 o 
  -1  -8   7      158.09      150.42      8.12 o 
   0  -8   7       41.88       53.04      7.42 o 
   1  -8   7      146.87      126.80      7.63 o 
   2  -8   7      171.99      152.71     11.23 o 
   3  -8   7      398.22      397.02     17.75 o 
   4  -8   7       61.50       75.39     11.66 o 
   5  -8   7      147.25      137.12     11.59 o 
   6  -8   7       55.02       67.86     13.12 o 
   7  -8   7       32.98       39.94     11.13 o 
  -5  -7   7       15.23       24.75     11.55 o 
  -4  -7   7       20.16       28.39      5.88 o 
  -3  -7   7      341.68      340.42      8.27 o 
  -2  -7   7       26.56       35.61      4.57 o 
  -1  -7   7      581.01      569.46     10.38 o 
   0  -7   7       62.59       65.30      5.71 o 
   1  -7   7      272.57      282.48     13.59 o 
   2  -7   7        3.93       15.19      7.17 o 
   3  -7   7       29.48       39.05      8.81 o 
   4  -7   7      492.79      429.85     17.90 o 
   5  -7   7        1.19        9.77      7.74 o 
   6  -7   7      671.87      602.60     22.14 o 
   7  -7   7       35.62       35.73     10.06 o 
   8  -7   7      124.53      119.58     11.87 o 
  -6  -6   7       46.05       87.45     15.69 o 
  -5  -6   7      187.12      174.00     13.30 o 
  -4  -6   7        1.15       -2.32      4.46 o 
  -3  -6   7      439.90      410.09     11.87 o 
  -2  -6   7        9.40        8.51      3.39 o 
  -1  -6   7      358.90      343.70      7.64 o 
   0  -6   7      302.49      314.94      7.25 o 
   1  -6   7     1914.04     1827.56     38.86 o 
   2  -6   7      301.71      263.23     12.62 o 
   3  -6   7      205.01      196.00     11.38 o 
   4  -6   7      151.86      162.30     11.02 o 
   5  -6   7      221.60      214.08     12.16 o 
   6  -6   7      267.64      246.93     13.55 o 
   7  -6   7       56.92       72.93     11.59 o 
   8  -6   7      372.23      355.80     16.85 o 
   9  -6   7      121.70      103.85     12.16 o 
  -7  -5   7       50.38       90.37     15.09 o 
  -6  -5   7        2.31        6.81      9.38 o 
  -5  -5   7      422.35      413.99     12.38 o 
  -4  -5   7       19.81       28.05      6.09 o 
  -3  -5   7      418.59      385.83     11.03 o 
  -2  -5   7      464.13      478.65     12.21 o 
  -1  -5   7      217.40      193.46      7.51 o 
   0  -5   7      313.70      311.17      6.75 o 
   1  -5   7      274.56      255.51      9.49 o 
   2  -5   7     1211.49     1191.88     28.16 o 
   3  -5   7      206.31      211.44     10.95 o 
   4  -5   7     1202.54     1239.36     29.98 o 
   5  -5   7        0.04       -0.61      5.31 o 
   6  -5   7      340.92      335.44     14.69 o 
   7  -5   7       38.05       53.60      8.18 o 
   8  -5   7       71.11       79.56     10.31 o 
   9  -5   7      479.04      487.96     22.74 o 
  -8  -4   7       33.21       86.05     15.55 o 
  -7  -4   7      294.39      322.25     17.62 o 
  -6  -4   7        0.24       -0.16      5.04 o 
  -5  -4   7      644.76      620.96     14.75 o 
  -4  -4   7       14.41       16.11      5.29 o 
  -3  -4   7      646.47      627.69     13.84 o 
  -2  -4   7      904.53      857.89     16.19 o 
  -1  -4   7      767.47      724.20     14.20 o 
   0  -4   7      807.87      804.44     15.05 o 
   1  -4   7      115.07      119.24      4.72 o 
   2  -4   7      268.59      252.90     10.59 o 
   3  -4   7      266.95      294.71     12.20 o 
   4  -4   7      745.22      719.78     20.28 o 
   5  -4   7      238.38      218.68     11.09 o 
   6  -4   7      461.07      475.98     16.54 o 
   7  -4   7      338.47      341.65     16.87 o 
   8  -4   7       56.60       65.33     13.16 o 
   9  -4   7      191.45      185.98     14.66 o 
  -8  -3   7       18.63       21.97     11.59 o 
  -7  -3   7      351.75      362.61     11.86 o 
  -6  -3   7       56.89       70.71     13.43 o 
  -5  -3   7     1044.53     1022.43     19.12 o 
  -4  -3   7      587.37      618.53     13.61 o 
  -3  -3   7      350.58      351.58     34.02 o 
  -2  -3   7      216.50      227.56     10.52 o 
  -1  -3   7       59.07       51.49      3.93 o 
   0  -3   7     1770.74     1834.23     36.29 o 
   1  -3   7       18.62       17.47      4.99 o 
   2  -3   7     1429.95     1367.59     28.91 o 
   3  -3   7      540.33      557.29      9.76 o 
   4  -3   7      606.30      590.45     16.86 o 
   5  -3   7        7.20        5.53      5.53 o 
   6  -3   7      204.25      208.81      8.40 o 
   7  -3   7     1634.40     1609.50     40.25 o 
   8  -3   7        8.28        8.24      9.13 o 
   9  -3   7       50.09       62.41     13.80 o 
  -8  -2   7        3.37        3.56      5.77 o 
  -7  -2   7      257.02      267.26      9.94 o 
  -6  -2   7      110.12      102.00      6.36 o 
  -5  -2   7      694.59      658.60     14.17 o 
  -4  -2   7     1157.25     1150.58     19.26 o 
  -3  -2   7     1855.44     1913.36     36.38 o 
  -2  -2   7     1396.84     1403.21     14.79 o 
  -1  -2   7      228.18      237.34      4.56 o 
   0  -2   7      175.24      128.56      7.74 o 
   1  -2   7     1732.10     1955.79     36.93 o 
   2  -2   7        3.55        3.92      3.49 o 
   3  -2   7     1302.98     1315.13     16.49 o 
   4  -2   7      985.33      975.45     22.00 o 
   5  -2   7     1666.86     1717.15     25.09 o 
   6  -2   7        0.54        1.75      7.24 o 
   7  -2   7      725.73      706.52     24.42 o 
   8  -2   7        8.57        1.53      9.06 o 
   9  -2   7      187.55      152.00     13.51 o 
  -8  -1   7       13.96       17.26      9.38 o 
  -7  -1   7      178.94      171.97     11.80 o 
  -6  -1   7      213.17      204.98      8.21 o 
  -5  -1   7       16.41       38.23     11.91 o 
  -4  -1   7      618.90      633.92     12.70 o 
  -3  -1   7      146.29      166.27      4.22 o 
  -2  -1   7     4276.52     4549.62     40.08 o 
  -1  -1   7     1013.81     1128.12     15.30 o 
   0  -1   7     1630.33     1626.84     30.87 o 
   1  -1   7      221.02      215.65      8.77 o 
   2  -1   7      283.77      228.85      8.74 o 
   3  -1   7      334.10      319.34      9.46 o 
   4  -1   7        5.35        3.80      3.02 o 
   5  -1   7     3416.14     3419.63     63.99 o 
   6  -1   7      153.26      156.74     11.23 o 
   7  -1   7      630.56      614.05     22.71 o 
   8  -1   7        0.44        2.78      9.06 o 
   9  -1   7      138.93      141.65     13.44 o 
  -9   0   7      142.47      146.25     12.66 o 
  -8   0   7      123.45      114.19     10.59 o 
  -7   0   7      179.11      174.67     12.23 o 
  -6   0   7      416.97      415.73     16.65 o 
  -5   0   7       80.37       74.53      7.85 o 
  -4   0   7      133.95      108.27      8.34 o 
  -3   0   7      132.80      128.65      3.69 o 
  -2   0   7      435.53      401.91      8.21 o 
  -1   0   7      582.08      602.93     15.81 o 
   0   0   7      635.58      587.73     10.26 o 
   1   0   7      748.04      671.73     16.54 o 
   2   0   7     1208.35     1238.66     17.89 o 
   3   0   7      490.50      461.40     15.01 o 
   4   0   7      201.70      202.06     10.66 o 
   5   0   7     1169.19     1154.27     29.62 o 
   6   0   7       31.81       42.23     10.27 o 
   7   0   7      818.41      807.87     26.84 o 
   8   0   7       68.48       79.64     14.48 o 
  -9   1   7       92.46       96.90     11.48 o 
  -8   1   7      249.93      253.95     15.19 o 
  -7   1   7        0.98        0.04      7.06 o 
  -6   1   7      576.79      608.34     20.71 o 
  -5   1   7       51.96       68.61     10.02 o 
  -4   1   7     1218.74     1158.55     17.65 o 
  -3   1   7        9.22       15.96      3.65 o 
  -2   1   7      103.53       78.97      4.11 o 
  -1   1   7      590.34      571.33     10.54 o 
   0   1   7       32.84       29.34      3.45 o 
   1   1   7      408.70      368.12      6.95 o 
   2   1   7      538.23      550.97     10.20 o 
   3   1   7     2707.17     2693.15     49.77 o 
   4   1   7      625.37      597.44     18.79 o 
   5   1   7       38.53       35.81      9.81 o 
   6   1   7       41.62       52.25     11.05 o 
   7   1   7      101.53      103.88     10.81 o 
   8   1   7      103.16      102.32     15.80 o 
  -9   2   7       10.88       11.88      9.66 o 
  -8   2   7      246.11      244.61     14.73 o 
  -7   2   7       41.44       62.66     11.45 o 
  -6   2   7      466.35      445.22     17.86 o 
  -5   2   7      349.96      333.16     14.91 o 
  -4   2   7      581.36      586.14     11.95 o 
  -3   2   7     1489.21     1514.80     21.47 o 
  -2   2   7        2.25        7.73      3.35 o 
  -1   2   7      803.33      748.07     12.99 o 
   0   2   7      251.06      234.82      5.52 o 
   1   2   7      712.50      687.10      9.77 o 
   2   2   7      356.55      340.14      8.66 o 
   3   2   7     1141.75     1158.30     27.20 o 
   4   2   7       22.88       41.76      9.41 o 
   5   2   7      696.75      646.77     21.46 o 
   6   2   7      116.72      102.17     10.16 o 
   7   2   7        2.20       -2.85      9.52 o 
  -9   3   7       17.25       13.87     10.81 o 
  -8   3   7      112.07      116.58     11.77 o 
  -7   3   7       41.80       47.07     11.52 o 
  -6   3   7      696.73      691.55     23.39 o 
  -5   3   7       60.32       65.40      5.37 o 
  -4   3   7      793.37      761.44     14.68 o 
  -3   3   7      814.87      833.51     15.16 o 
  -2   3   7       42.09       56.01      5.71 o 
  -1   3   7     1167.23     1149.05     17.94 o 
   0   3   7        7.14       11.23      3.74 o 
   1   3   7     1203.96     1168.96     25.67 o 
   2   3   7      587.20      569.35     12.08 o 
   3   3   7       36.02       29.33      5.56 o 
   4   3   7      179.69      171.54     11.45 o 
   5   3   7      156.96      135.95     11.52 o 
   6   3   7      194.04      189.69     13.51 o 
   7   3   7        9.61       10.66     10.63 o 
  -8   4   7       11.24        6.31      9.81 o 
  -7   4   7      163.62      145.68     12.02 o 
  -6   4   7        5.04        3.78      8.34 o 
  -5   4   7      414.54      387.28     11.00 o 
  -4   4   7      248.70      253.01      8.76 o 
  -3   4   7      630.30      654.50     13.83 o 
  -2   4   7      766.14      733.53     20.14 o 
  -1   4   7      973.32      957.26     18.54 o 
   0   4   7      104.16      108.87      5.76 o 
   1   4   7      596.01      629.16     18.75 o 
   2   4   7      132.21      115.76      8.63 o 
   3   4   7      319.18      314.04     13.84 o 
   4   4   7      111.58      110.25      6.84 o 
   5   4   7        6.15        5.41      5.66 o 
   6   4   7       89.13       88.90      7.13 o 
  -8   5   7       73.96       97.75     15.37 o 
  -7   5   7       35.11       39.37     10.84 o 
  -6   5   7        7.53       -1.57      8.45 o 
  -5   5   7      123.31      126.72      7.10 o 
  -4   5   7       98.02       88.79     11.00 o 
  -3   5   7      254.91      236.05      8.82 o 
  -2   5   7      218.77      225.01      8.39 o 
  -1   5   7     1114.89     1149.21     38.04 o 
   0   5   7       13.90       19.90      8.13 o 
   1   5   7       23.58       34.74      8.81 o 
   2   5   7       61.12       97.32     12.41 o 
   3   5   7       13.32       11.06      8.17 o 
   4   5   7       84.55       89.98      9.09 o 
   5   5   7        0.55       -2.85      7.35 o 
  -7   6   7      127.41      136.45     12.80 o 
  -6   6   7        0.65       -2.07      5.57 o 
  -5   6   7      101.49       92.42      6.77 o 
  -4   6   7       28.97       27.68      6.69 o 
  -3   6   7       67.15       75.10     14.71 o 
  -2   6   7      222.29      233.35      9.00 o 
  -1   6   7      146.63      138.51     10.13 o 
   0   6   7        3.31        9.52      8.13 o 
   1   6   7      337.89      345.61     15.41 o 
   2   6   7       10.99       20.43      8.84 o 
   3   6   7        0.12       -1.89      7.95 o 
  -6   7   7       16.75       20.58      7.03 o 
  -5   7   7       94.52       90.37      7.20 o 
  -4   7   7       36.69       43.28      7.93 o 
  -3   7   7      135.99      138.60      7.99 o 
  -2   7   7      267.98      251.17     13.73 o 
  -1   7   7       33.06       46.36     11.23 o 
   0   7   7       80.96      112.87     14.44 o 
   1   7   7        6.90       -5.71      7.67 o 
   2   7   7       41.53       61.63     12.59 o 
  -3   8   7       47.53       88.87     14.12 o 
  -2   8   7      131.15      126.57     11.73 o 
   1 -10   8       22.27       20.97      9.38 o 
   2 -10   8       51.06       59.84     11.84 o 
   3 -10   8        8.50        7.49      9.31 o 
   4 -10   8      504.63      512.98     22.85 o 
  -2  -9   8      101.50       84.78      7.38 o 
  -1  -9   8        0.90       -0.19      5.74 o 
   0  -9   8      327.27      312.30     11.88 o 
   1  -9   8       30.50       44.76     10.27 o 
   2  -9   8      284.97      244.97     15.09 o 
   3  -9   8        0.30        1.53      7.42 o 
   4  -9   8      454.76      434.41     20.18 o 
   5  -9   8        0.43        0.39      8.02 o 
   6  -9   8      174.15      187.94     14.30 o 
  -4  -8   8       43.03       63.76     14.05 o 
  -3  -8   8       83.79       77.97      9.18 o 
  -2  -8   8      257.53      238.91      7.47 o 
  -1  -8   8       26.32       37.14      7.04 o 
   0  -8   8       90.91       98.86      7.10 o 
   1  -8   8      113.72       97.72     10.13 o 
   2  -8   8      886.26      887.12     27.38 o 
   3  -8   8      224.46      205.59     13.37 o 
   4  -8   8      667.15      608.09     22.57 o 
   5  -8   8       35.79       45.36     10.77 o 
   6  -8   8       89.81       77.60     10.45 o 
   7  -8   8       41.80       54.06     11.84 o 
  -5  -7   8       23.36       15.98     10.20 o 
  -4  -7   8      328.70      293.34      8.33 o 
  -3  -7   8       10.97        9.53      4.23 o 
  -2  -7   8      645.49      639.81     11.64 o 
  -1  -7   8      320.82      288.13      7.62 o 
   0  -7   8      403.15      372.66      8.48 o 
   1  -7   8       14.37       17.33      7.20 o 
   2  -7   8      736.30      706.84     22.67 o 
   3  -7   8      331.99      303.88     14.98 o 
   4  -7   8      154.96      152.17     11.63 o 
   5  -7   8      369.14      336.98     16.48 o 
   6  -7   8      202.12      207.24     13.73 o 
   7  -7   8      122.07       99.21     10.52 o 
   8  -7   8       39.51       41.05     11.91 o 
  -6  -6   8       51.32       70.97     14.77 o 
  -5  -6   8        3.57        1.71      5.58 o 
  -4  -6   8      446.30      398.31     12.50 o 
  -3  -6   8       15.47       15.00      6.02 o 
  -2  -6   8      465.69      449.70     16.13 o 
  -1  -6   8       78.75       68.18      4.27 o 
   0  -6   8     1394.99     1384.46     17.39 o 
   1  -6   8      430.90      418.80     10.12 o 
   2  -6   8      877.16      864.23     24.35 o 
   3  -6   8       67.77       67.65      7.74 o 
   4  -6   8       42.59       63.23      9.77 o 
   5  -6   8      373.27      356.09     15.76 o 
   6  -6   8        1.10       -6.96      5.81 o 
   7  -6   8      362.64      342.04     16.62 o 
   8  -6   8       21.22       35.41     11.77 o 
  -7  -5   8       85.09       85.66     11.09 o 
  -6  -5   8      121.06      113.73     11.80 o 
  -5  -5   8       16.77       22.40      6.68 o 
  -4  -5   8      469.11      442.48     12.79 o 
  -3  -5   8       36.00       47.92      6.86 o 
  -2  -5   8      445.00      418.52     11.65 o 
  -1  -5   8      372.68      379.09     10.94 o 
   0  -5   8     1070.99     1066.57     27.52 o 
   1  -5   8      450.52      425.39      9.70 o 
   2  -5   8      855.99      859.86     14.39 o 
   3  -5   8      919.76      871.72     23.88 o 
   4  -5   8        6.54       15.87      6.53 o 
   5  -5   8      149.81      144.29     10.27 o 
   6  -5   8        2.94        2.92      5.53 o 
   7  -5   8       42.88       70.45      8.31 o 
   8  -5   8      171.68      157.27     13.41 o 
  -7  -4   8       36.78       36.73     11.63 o 
  -6  -4   8      428.82      415.41     12.94 o 
  -5  -4   8        1.13       -4.27      4.58 o 
  -4  -4   8      376.22      392.51     11.46 o 
  -3  -4   8       85.85       95.32      5.93 o 
  -2  -4   8      242.75      207.95      7.93 o 
  -1  -4   8     1606.36     1595.20     24.64 o 
   0  -4   8      529.58      532.59     17.50 o 
   1  -4   8     1355.19     1316.79     29.87 o 
   2  -4   8       43.28       54.51      4.71 o 
   3  -4   8      599.42      556.19     17.47 o 
   4  -4   8       29.73       37.84      7.24 o 
   5  -4   8     1210.32     1212.73     29.16 o 
   6  -4   8        4.63        3.21      5.88 o 
   7  -4   8        3.79       -1.14      8.27 o 
   8  -4   8       66.68      103.03     15.51 o 
   9  -4   8       13.19        7.52     10.77 o 
  -7  -3   8       13.76       25.80      7.08 o 
  -6  -3   8      553.29      539.34     14.29 o 
  -5  -3   8       82.85       79.60      6.23 o 
  -4  -3   8      841.79      804.71     16.41 o 
  -3  -3   8       62.48       60.37      8.56 o 
  -2  -3   8      570.74      529.95     11.98 o 
  -1  -3   8      688.66      704.07     26.56 o 
   0  -3   8        4.10       -1.28      4.28 o 
   1  -3   8     1948.33     1888.59     37.79 o 
   2  -3   8      121.38      121.36      5.92 o 
   3  -3   8     1453.21     1355.12     18.01 o 
   4  -3   8      253.65      226.67     10.56 o 
   5  -3   8      644.99      679.89     19.54 o 
   6  -3   8      247.21      253.49     14.05 o 
   7  -3   8       15.16       22.90      9.84 o 
   8  -3   8       76.18      108.81     15.62 o 
   9  -3   8       56.53       54.24     14.05 o 
  -8  -2   8       57.73       78.64     12.73 o 
  -7  -2   8       97.76       95.50     10.06 o 
  -6  -2   8      260.94      254.32      9.55 o 
  -5  -2   8       82.02       75.35      7.97 o 
  -4  -2   8      655.23      686.76     14.37 o 
  -3  -2   8      696.72      686.95     13.79 o 
  -2  -2   8      691.82      710.87     13.58 o 
  -1  -2   8      594.91      550.85      9.34 o 
   0  -2   8       18.67       32.17      6.13 o 
   1  -2   8      268.30      219.43      9.88 o 
   2  -2   8      376.55      373.74     12.73 o 
   3  -2   8     2168.89     2245.27     25.41 o 
   4  -2   8      177.12      172.46      6.84 o 
   5  -2   8      494.81      479.47     18.15 o 
   6  -2   8      244.11      249.92     14.05 o 
   7  -2   8        8.19        8.02      9.38 o 
   8  -2   8       84.81      109.16     15.94 o 
  -8  -1   8       97.21       94.36     10.38 o 
  -7  -1   8       28.82       30.78      9.20 o 
  -6  -1   8       45.60       51.53      9.91 o 
  -5  -1   8      278.62      271.00     13.37 o 
  -4  -1   8      127.86      106.87      5.59 o 
  -3  -1   8      539.85      519.94      7.95 o 
  -2  -1   8      476.26      497.44      9.27 o 
  -1  -1   8     1676.92     1598.68     34.10 o 
   0  -1   8       56.13       40.02      3.15 o 
   1  -1   8        6.73        3.21      3.99 o 
   2  -1   8      885.65      840.27     19.93 o 
   3  -1   8      307.38      296.53      7.60 o 
   4  -1   8      661.09      670.73     20.43 o 
   5  -1   8       15.15       19.86      8.24 o 
   6  -1   8      264.95      269.18     14.73 o 
   7  -1   8      608.40      619.82     23.56 o 
   8  -1   8      128.29      124.29     12.20 o 
  -9   0   8       74.26       83.09     10.66 o 
  -8   0   8      187.41      190.83     13.95 o 
  -7   0   8      207.35      186.80     12.62 o 
  -6   0   8       51.37       60.59     10.48 o 
  -5   0   8      537.42      558.29     19.50 o 
  -4   0   8        5.07       16.50      6.60 o 
  -3   0   8      825.39      822.44     13.60 o 
  -2   0   8       17.68       22.78      3.81 o 
  -1   0   8      390.10      338.34      7.88 o 
   0   0   8       24.76       50.77      7.84 o 
   1   0   8     1687.92     1622.51     32.01 o 
   2   0   8      391.42      379.22      8.80 o 
   3   0   8       28.15       39.74      4.41 o 
   4   0   8      161.75      181.45     10.84 o 
   5   0   8      408.11      379.05     16.11 o 
   6   0   8      160.47      134.59     11.27 o 
   7   0   8       50.66       87.13     14.02 o 
   8   0   8      151.76      143.29     13.16 o 
  -9   1   8       46.90       79.10     13.66 o 
  -8   1   8      158.59      152.28     13.02 o 
  -7   1   8      331.10      329.27     16.41 o 
  -6   1   8      152.18      137.34     11.45 o 
  -5   1   8      759.16      769.33     23.88 o 
  -4   1   8       10.54       10.49      8.38 o 
  -3   1   8      644.82      631.34     12.09 o 
  -2   1   8      286.96      299.35      7.81 o 
  -1   1   8        2.26        2.35      3.03 o 
   0   1   8     1181.83     1112.72     13.38 o 
   1   1   8      653.63      681.61      9.95 o 
   2   1   8      670.57      651.52     11.98 o 
   3   1   8      131.91      145.86      8.92 o 
   4   1   8       69.32       72.89      8.10 o 
   5   1   8        9.09       10.31      7.56 o 
   6   1   8       99.04      110.45     10.45 o 
   7   1   8       64.37       80.71     14.16 o 
  -9   2   8       87.19       88.27     11.27 o 
  -8   2   8       39.80       65.62     12.37 o 
  -7   2   8      350.85      374.13     17.86 o 
  -6   2   8      183.12      169.72     12.20 o 
  -5   2   8      881.28      885.98     16.34 o 
  -4   2   8       13.84       18.51     10.47 o 
  -3   2   8      474.10      471.03     10.79 o 
  -2   2   8       16.23       12.66      4.06 o 
  -1   2   8      128.37      123.05      5.53 o 
   0   2   8      534.77      551.94     17.88 o 
   1   2   8       12.30       14.01      3.78 o 
   2   2   8      271.66      273.52      8.08 o 
   3   2   8      334.83      315.04     13.05 o 
   4   2   8      458.04      429.57     16.54 o 
   5   2   8       24.67       53.67     11.30 o 
   6   2   8       65.02       88.27     13.87 o 
   7   2   8      135.50      146.50     13.34 o 
  -8   3   8       18.75       33.06     10.77 o 
  -7   3   8      175.98      162.69     13.05 o 
  -6   3   8        9.66       18.37      9.34 o 
  -5   3   8      601.15      606.79     13.75 o 
  -4   3   8       58.19       57.72      5.87 o 
  -3   3   8      182.88      166.69      6.91 o 
  -2   3   8      114.66      112.65      5.94 o 
  -1   3   8       77.67       67.76      4.89 o 
   0   3   8      364.37      351.44      9.24 o 
   1   3   8      417.17      403.15     14.47 o 
   2   3   8        3.28        2.82      6.06 o 
   3   3   8        0.72       -0.57      5.85 o 
   4   3   8      410.10      411.20     11.67 o 
   5   3   8       92.52       83.59      9.52 o 
   6   3   8      101.31       90.87     11.23 o 
  -8   4   8       30.71       43.54     11.87 o 
  -7   4   8       46.45       68.08     12.80 o 
  -6   4   8      115.40      111.05     10.88 o 
  -5   4   8       59.75       73.80     11.09 o 
  -4   4   8       27.55       27.31      5.88 o 
  -3   4   8      384.23      381.17     10.81 o 
  -2   4   8       19.52       20.57      9.18 o 
  -1   4   8        0.20       -3.37      6.15 o 
   0   4   8        3.85        7.77      6.31 o 
   1   4   8      726.60      750.08     21.67 o 
   2   4   8        7.39        4.99      6.92 o 
   3   4   8      134.14      127.03      9.81 o 
   4   4   8       78.42       77.49      8.84 o 
   5   4   8       99.05      107.84      9.70 o 
  -7   5   8       30.48       58.45     12.52 o 
  -6   5   8       88.26       82.37      6.79 o 
  -5   5   8       23.11       31.25      6.79 o 
  -4   5   8      168.05      148.83      7.61 o 
  -3   5   8        0.02        0.74      4.62 o 
  -2   5   8      113.08      120.37      6.95 o 
  -1   5   8        4.56        6.81      6.99 o 
   0   5   8       43.76       61.27     11.02 o 
   1   5   8        6.30        5.17      7.52 o 
   2   5   8        6.21       19.36      8.56 o 
   3   5   8      337.90      319.96     15.19 o 
   4   5   8        5.77        5.42      8.24 o 
  -6   6   8       35.83       63.73     15.41 o 
  -5   6   8        2.85        4.12      6.06 o 
  -4   6   8      137.70      133.27      7.77 o 
  -3   6   8      171.01      141.82      7.88 o 
  -2   6   8       10.69       13.77      8.77 o 
  -1   6   8      268.30      275.78     14.02 o 
   0   6   8        6.66        8.02      8.38 o 
   1   6   8       26.89       44.01     11.52 o 
   2   6   8       16.89       36.84     10.81 o 
  -5   7   8        1.51       -3.28      5.55 o 
  -4   7   8      128.03      132.49      8.14 o 
  -3   7   8       76.89       87.30     13.55 o 
  -2   7   8        0.61        3.99      9.38 o 
  -1   7   8       67.21       97.11     14.30 o 
   0   7   8        6.78        2.00      8.95 o 
  -1  -9   9       76.10      102.28     10.49 o 
   0  -9   9       41.37       56.95      8.53 o 
   1  -9   9      134.08      110.70     10.81 o 
   2  -9   9       11.00       19.40      9.56 o 
   3  -9   9      351.27      345.25     18.19 o 
   4  -9   9       85.59      101.96     14.20 o 
   5  -9   9       59.10       94.54     14.98 o 
  -3  -8   9       38.66       49.97      5.82 o 
  -2  -8   9       22.30       23.02      4.85 o 
  -1  -8   9      109.32      101.44      5.58 o 
   0  -8   9      114.59       97.21      7.41 o 
   1  -8   9      218.87      203.42     12.94 o 
   2  -8   9      204.75      174.50     12.44 o 
   3  -8   9      256.75      250.60     14.98 o 
   4  -8   9        3.72        5.67      7.28 o 
   5  -8   9      139.13      118.19     11.70 o 
   6  -8   9       24.54       33.63     10.24 o 
  -4  -7   9       53.17       63.05     13.37 o 
  -3  -7   9       79.08       80.60      5.58 o 
  -2  -7   9       64.72       76.40      9.45 o 
  -1  -7   9      274.20      270.27      7.63 o 
   0  -7   9        0.57       -1.33      3.38 o 
   1  -7   9      270.86      258.41     14.09 o 
   2  -7   9      682.66      639.54     21.89 o 
   3  -7   9      141.24      150.17     11.27 o 
   4  -7   9       63.76       63.87      8.63 o 
   5  -7   9      141.21      144.72     11.87 o 
   6  -7   9      142.56      139.12     11.55 o 
   7  -7   9       60.77       87.52     13.44 o 
  -5  -6   9       85.09       93.02     19.08 o 
  -4  -6   9       11.33        9.69      5.93 o 
  -3  -6   9      502.34      499.56     14.09 o 
  -2  -6   9      112.07       91.80      6.54 o 
  -1  -6   9      334.06      313.65     15.41 o 
   0  -6   9      171.67      162.24      6.89 o 
   1  -6   9      308.73      285.89      8.49 o 
   2  -6   9       91.23       82.88      8.24 o 
   3  -6   9      112.43      106.06      9.20 o 
   4  -6   9      232.17      234.84     13.41 o 
   5  -6   9       12.95       10.95      6.85 o 
   6  -6   9      264.54      287.19     15.16 o 
   7  -6   9       26.54       37.91     10.06 o 
   8  -6   9      123.81      131.70     12.98 o 
  -6  -5   9       37.17       58.88      9.18 o 
  -5  -5   9        1.57       -1.71      4.85 o 
  -4  -5   9       75.49       79.52      6.72 o 
  -3  -5   9      502.37      506.06     13.75 o 
  -2  -5   9      113.94      103.82      6.52 o 
  -1  -5   9     1113.09     1118.56     20.73 o 
   0  -5   9     1960.68     1967.66     42.17 o 
   1  -5   9      504.47      526.75     11.31 o 
   2  -5   9       81.88       83.60      5.00 o 
   3  -5   9      276.02      292.11     13.34 o 
   4  -5   9      442.09      437.59     16.68 o 
   5  -5   9        2.14       -0.78      5.39 o 
   6  -5   9      188.51      187.26     11.48 o 
   7  -5   9        1.49        3.53      8.70 o 
   8  -5   9       19.32       30.03     11.48 o 
  -7  -4   9       39.48       61.99      8.79 o 
  -6  -4   9        7.35        7.17      5.85 o 
  -5  -4   9      113.98      104.32      8.18 o 
  -4  -4   9       80.62       70.22      6.14 o 
  -3  -4   9       90.22       82.08      5.81 o 
  -2  -4   9      874.84      869.58     17.31 o 
  -1  -4   9       36.34       54.62      6.49 o 
   0  -4   9     1028.11     1096.87     27.70 o 
   1  -4   9     1688.22     1641.66     36.01 o 
   2  -4   9     1145.10     1123.97     16.97 o 
   3  -4   9      195.52      193.78      6.61 o 
   4  -4   9      464.35      463.00     16.43 o 
   5  -4   9        3.39       12.95      6.28 o 
   6  -4   9      266.50      279.81     15.66 o 
   7  -4   9       22.09       31.03     10.24 o 
   8  -4   9        1.65       11.95      9.70 o 
  -7  -3   9        1.34       -2.85      7.88 o 
  -6  -3   9       14.47       13.87      6.35 o 
  -5  -3   9      372.48      373.52     11.48 o 
  -4  -3   9       14.54       14.37      6.28 o 
  -3  -3   9      261.74      235.98      8.55 o 
  -2  -3   9     1595.00     1565.70     24.48 o 
  -1  -3   9        7.75       19.86      6.53 o 
   0  -3   9      645.40      609.24     18.93 o 
   1  -3   9       86.21       82.56      7.31 o 
   2  -3   9     1477.63     1421.99     31.26 o 
   3  -3   9      379.65      395.82      8.82 o 
   4  -3   9      993.82      984.40     24.45 o 
   5  -3   9      419.31      410.12     11.35 o 
   6  -3   9       92.52       93.08      9.74 o 
   7  -3   9        6.17        7.31      8.56 o 
   8  -3   9       12.26       26.10     11.73 o 
  -8  -2   9       29.71       34.45     11.30 o 
  -7  -2   9       63.32       66.76      8.92 o 
  -6  -2   9        1.17        2.85      6.78 o 
  -5  -2   9      126.27      121.14     10.48 o 
  -4  -2   9      172.26      148.58      6.92 o 
  -3  -2   9        2.88        4.21      3.79 o 
  -2  -2   9      762.36      752.12     21.89 o 
  -1  -2   9      255.54      240.94     11.91 o 
   0  -2   9     1096.54     1130.99     16.41 o 
   1  -2   9      175.24      180.45      9.88 o 
   2  -2   9      208.21      192.68      9.81 o 
   3  -2   9       37.70       52.12      4.85 o 
   4  -2   9     1408.34     1460.21     22.97 o 
   5  -2   9       75.30       83.91      9.13 o 
   6  -2   9       72.29       97.97     13.30 o 
   7  -2   9       21.25       20.43     10.27 o 
   8  -2   9      105.14       95.32     11.52 o 
  -8  -1   9       44.49       71.43     13.41 o 
  -7  -1   9      118.21      102.28     10.63 o 
  -6  -1   9      218.18      201.03     12.94 o 
  -5  -1   9      111.06      103.17     10.06 o 
  -4  -1   9     1210.75     1232.77     31.09 o 
  -3  -1   9        0.95        0.04      5.31 o 
  -2  -1   9      363.25      348.74      8.07 o 
  -1  -1   9       54.21       57.14      4.10 o 
   0  -1   9     1072.36     1030.38     15.84 o 
   1  -1   9       75.53       70.65      6.67 o 
   2  -1   9      375.91      393.06     13.44 o 
   3  -1   9       41.29       74.89     10.09 o 
   4  -1   9       13.88       17.26      7.31 o 
   5  -1   9      153.27      142.05     10.52 o 
   6  -1   9      135.65      133.06     11.13 o 
   7  -1   9      183.46      164.73     12.98 o 
   8  -1   9       13.42       12.59     10.70 o 
  -8   0   9       15.24       26.85     11.27 o 
  -7   0   9      161.20      181.10     13.59 o 
  -6   0   9      140.98      149.10     12.05 o 
  -5   0   9       80.27       94.33      9.45 o 
  -4   0   9      661.51      648.91     21.35 o 
  -3   0   9        0.98       -2.14      3.14 o 
  -2   0   9     1524.94     1551.01     21.54 o 
  -1   0   9        3.57        0.96      2.99 o 
   0   0   9      307.96      309.85      8.04 o 
   1   0   9      306.66      293.18      6.39 o 
   2   0   9      922.27      894.31     15.40 o 
   3   0   9      277.16      279.27     12.52 o 
   4   0   9       41.00       59.77      9.95 o 
   5   0   9       16.80       26.07      9.27 o 
   6   0   9       13.37       21.47      9.02 o 
   7   0   9       52.53       75.67     14.02 o 
  -8   1   9        1.24        1.00      8.24 o 
  -7   1   9      258.75      241.54     14.94 o 
  -6   1   9      107.15      111.48     10.63 o 
  -5   1   9        0.07       -0.18      7.20 o 
  -4   1   9       98.32       87.91      5.38 o 
  -3   1   9      149.82      128.03      5.86 o 
  -2   1   9      480.04      479.15     10.65 o 
  -1   1   9      119.57      125.36      5.72 o 
   0   1   9      632.72      614.63     12.13 o 
   1   1   9       48.31       54.54      7.72 o 
   2   1   9      573.56      589.96     12.25 o 
   3   1   9       19.95       20.93      7.63 o 
   4   1   9        3.24        3.57      6.74 o 
   5   1   9      744.87      778.82     24.95 o 
   6   1   9      121.26      124.82     11.98 o 
   7   1   9        8.36       10.27      9.91 o 
  -8   2   9       34.25       41.66     12.55 o 
  -7   2   9        3.82        4.53      8.17 o 
  -6   2   9       28.73       35.63      9.95 o 
  -5   2   9       81.16       78.92      5.85 o 
  -4   2   9      155.23      157.53      6.99 o 
  -3   2   9       78.77       80.36      5.50 o 
  -2   2   9       18.96       29.40      8.24 o 
  -1   2   9      741.27      700.80     16.59 o 
   0   2   9      174.17      181.29      6.94 o 
   1   2   9      436.19      438.05     14.87 o 
   2   2   9      135.78      115.48      8.52 o 
   3   2   9        2.70       -3.49      5.56 o 
   4   2   9      284.81      290.37     14.02 o 
   5   2   9      346.34      341.82     16.51 o 
   6   2   9       51.27       62.87     12.66 o 
  -8   3   9      122.32      129.45     12.69 o 
  -7   3   9       56.57       54.85     12.02 o 
  -6   3   9       17.38       20.61     10.13 o 
  -5   3   9        3.24        2.24      4.76 o 
  -4   3   9       69.94       73.11      8.43 o 
  -3   3   9        1.73       -0.47      4.28 o 
  -2   3   9        1.09       -1.63      4.17 o 
  -1   3   9      368.38      369.61     10.12 o 
   0   3   9       63.95       54.63      4.92 o 
   1   3   9        4.63        6.13      6.10 o 
   2   3   9        0.10       -8.19      5.46 o 
   3   3   9      650.93      634.55     20.75 o 
   4   3   9        3.16        1.36      7.10 o 
   5   3   9       69.30       96.18     13.19 o 
  -7   4   9       75.07      101.60     14.48 o 
  -6   4   9      100.75       94.14      6.90 o 
  -5   4   9      139.10      139.18      7.59 o 
  -4   4   9        2.02       -0.22      4.74 o 
  -3   4   9       63.97       90.92      8.23 o 
  -2   4   9       17.37       25.26      5.69 o 
  -1   4   9      182.19      191.90      7.97 o 
   0   4   9       35.13       66.90     10.98 o 
   1   4   9        9.85       24.68      8.67 o 
   2   4   9       50.34       59.34     10.84 o 
   3   4   9      241.47      225.25     12.80 o 
   4   4   9       55.65      104.31     14.37 o 
  -6   5   9       64.21      109.39     10.43 o 
  -5   5   9      132.26      121.65      8.45 o 
  -4   5   9        1.65       -3.11      5.30 o 
  -3   5   9      239.24      214.22      9.04 o 
  -2   5   9        0.59       -1.03      5.08 o 
  -1   5   9        1.68       -2.32      7.24 o 
   0   5   9        5.36       -0.43      7.42 o 
   1   5   9      224.90      211.37     12.69 o 
   2   5   9      278.19      270.61     14.80 o 
   3   5   9       16.89       18.44      9.34 o 
  -5   6   9       62.48       89.11      9.85 o 
  -4   6   9        0.73       -1.91      5.65 o 
  -3   6   9      162.59      169.23      8.75 o 
  -2   6   9        4.46       11.77      9.17 o 
  -1   6   9       11.70       11.30      9.38 o 
   0   6   9        5.38       -1.25      8.56 o 
   1   6   9      134.11      117.83     10.77 o 
   0  -9  10       66.13       85.62     12.91 o 
   1  -9  10       75.32       87.16     13.19 o 
   2  -9  10       12.30       19.94     10.27 o 
   3  -9  10        0.14       -2.25      8.59 o 
   4  -9  10        5.58        7.38      9.70 o 
  -3  -8  10       63.21       88.78      5.92 o 
  -2  -8  10       10.77       12.82      4.80 o 
  -1  -8  10       56.05       78.84      7.29 o 
   0  -8  10       64.07       82.02     12.16 o 
   1  -8  10        0.38       -8.42      6.10 o 
   2  -8  10        2.87        4.17      6.95 o 
   3  -8  10       46.58       51.25     10.84 o 
   4  -8  10      172.78      178.20     13.26 o 
   5  -8  10        0.23       -3.96      7.03 o 
   6  -8  10       48.74       76.78     13.37 o 
  -4  -7  10       50.36       70.60     15.44 o 
  -3  -7  10      110.25      109.31     11.38 o 
  -2  -7  10      122.24      121.53      6.10 o 
  -1  -7  10      139.10      132.06      6.03 o 
   0  -7  10       80.87       83.80      5.71 o 
   1  -7  10       45.55       64.31      6.90 o 
   2  -7  10        4.04       -5.81      5.74 o 
   3  -7  10        2.44        2.57      6.81 o 
   4  -7  10       88.16      112.55     10.98 o 
   5  -7  10       76.86       73.89      9.77 o 
   6  -7  10        7.34        9.91      8.81 o 
   7  -7  10      136.02      128.06     11.87 o 
  -5  -6  10       20.10       23.29      7.03 o 
  -4  -6  10      101.12      102.18      9.04 o 
  -3  -6  10      210.31      199.81      9.41 o 
  -2  -6  10      501.46      508.99     14.50 o 
  -1  -6  10      184.29      170.63      8.43 o 
   0  -6  10        2.83       -0.70      4.22 o 
   1  -6  10       88.65       80.78      5.42 o 
   2  -6  10      340.53      330.06      9.38 o 
   3  -6  10       83.13       60.81      7.88 o 
   4  -6  10       67.38       73.46      8.56 o 
   5  -6  10      357.43      370.71     17.15 o 
   6  -6  10        3.61        0.29      6.95 o 
  -6  -5  10        7.66        9.83      6.63 o 
  -5  -5  10        0.78       -7.88      5.25 o 
  -4  -5  10      198.18      205.83      9.48 o 
  -3  -5  10        0.36        0.11      4.88 o 
  -2  -5  10      565.96      544.20     14.29 o 
  -1  -5  10       74.02       65.69      7.99 o 
   0  -5  10       32.10       33.45      8.99 o 
   1  -5  10      365.89      339.86      9.43 o 
   2  -5  10      412.76      416.42     15.79 o 
   3  -5  10       96.83       93.19      8.56 o 
   4  -5  10       68.84       75.53     10.09 o 
   5  -5  10      459.43      449.92     17.93 o 
   6  -5  10        0.01        0.64      6.78 o 
   7  -5  10      446.73      447.18     21.35 o 
  -6  -4  10       17.76       26.14      7.36 o 
  -5  -4  10       23.74       24.31      6.64 o 
  -4  -4  10      242.30      238.62      9.82 o 
  -3  -4  10       15.02       21.42      5.74 o 
  -2  -4  10       17.89       17.77      5.21 o 
  -1  -4  10      417.83      390.46     16.61 o 
   0  -4  10      880.69      891.15     25.38 o 
   1  -4  10        2.12        7.31      5.99 o 
   2  -4  10      865.31      845.23     17.97 o 
   3  -4  10       19.61       25.24      4.39 o 
   4  -4  10        0.15       -2.03      4.53 o 
   5  -4  10       94.06      100.25      8.99 o 
   6  -4  10       68.59       87.41     14.02 o 
   7  -4  10      194.55      200.42     14.59 o 
  -7  -3  10        0.10       -6.60      7.45 o 
  -6  -3  10       72.62       87.41     12.80 o 
  -5  -3  10        2.35        7.45      7.56 o 
  -4  -3  10      434.49      416.58     14.78 o 
  -3  -3  10        1.41       -0.88      4.15 o 
  -2  -3  10      170.97      164.12     10.98 o 
  -1  -3  10        5.39        4.35      5.99 o 
   0  -3  10       14.44       16.23      6.81 o 
   1  -3  10      291.60      293.47     13.37 o 
   2  -3  10        0.34        6.42      5.85 o 
   3  -3  10      251.02      223.82      7.01 o 
   4  -3  10      161.06      168.18     10.02 o 
   5  -3  10      226.96      212.69     13.12 o 
   6  -3  10       11.60       14.23      9.06 o 
   7  -3  10        3.25        8.42      9.70 o 
  -7  -2  10        0.07       -2.89      8.63 o 
  -6  -2  10      216.22      208.16     14.12 o 
  -5  -2  10       26.96       26.60      9.13 o 
  -4  -2  10        1.95       -7.24      6.63 o 
  -3  -2  10      241.73      236.26      8.40 o 
  -2  -2  10      346.20      295.93     13.98 o 
  -1  -2  10      516.28      500.15     18.00 o 
   0  -2  10      104.29      105.11      4.95 o 
   1  -2  10      112.67      103.81      8.49 o 
   2  -2  10      681.22      604.10     18.54 o 
   3  -2  10       15.67       27.00      4.28 o 
   4  -2  10       39.41       56.45      9.77 o 
   5  -2  10      388.76      391.74     17.43 o 
   6  -2  10        4.90        2.28      8.13 o 
   7  -2  10        9.10       20.04      9.88 o 
  -7  -1  10       40.58       66.19     12.41 o 
  -6  -1  10      168.07      164.97     12.48 o 
  -5  -1  10       42.26       59.59     11.59 o 
  -4  -1  10       39.90       52.14     10.02 o 
  -3  -1  10        4.12        3.57      6.21 o 
  -2  -1  10      196.60      193.33     11.84 o 
  -1  -1  10      744.15      704.85     12.73 o 
   0  -1  10       30.65       44.32      7.10 o 
   1  -1  10      847.86      858.68     14.89 o 
   2  -1  10      159.55      152.82      9.06 o 
   3  -1  10      648.80      577.83     29.00 o 
   4  -1  10      546.64      521.47     18.86 o 
   5  -1  10        2.33       -2.78      7.70 o 
   6  -1  10      249.30      266.18     15.62 o 
   7  -1  10       33.03       76.92     14.05 o 
  -8   0  10        4.68        4.35      9.45 o 
  -7   0  10        2.93       -1.00      8.13 o 
  -6   0  10       59.51       75.75     12.66 o 
  -5   0  10      219.54      208.70     13.55 o 
  -4   0  10        1.88       -0.25      6.85 o 
  -3   0  10      584.55      616.12     20.89 o 
  -2   0  10      205.83      189.91      9.58 o 
  -1   0  10      118.93      115.81      5.56 o 
   0   0  10        2.39        5.22      3.65 o 
   1   0  10      162.78      146.62      6.24 o 
   2   0  10      382.60      380.15      9.84 o 
   3   0  10      859.49      923.84     24.85 o 
   4   0  10      190.84      195.47     12.05 o 
   5   0  10        1.86       14.34      8.42 o 
   6   0  10      472.15      449.28     19.71 o 
   7   0  10       11.82        3.10      9.74 o 
  -8   1  10        8.54       19.19      9.99 o 
  -7   1  10       16.90       12.27      9.27 o 
  -6   1  10      149.03      143.54     11.91 o 
  -5   1  10        5.13        9.24      7.52 o 
  -4   1  10      188.40      186.85     11.93 o 
  -3   1  10      710.15      711.76     19.59 o 
  -2   1  10      377.19      367.16      9.75 o 
  -1   1  10      629.11      626.64     12.85 o 
   0   1  10        1.04        3.02      3.92 o 
   1   1  10      779.53      800.21     14.98 o 
   2   1  10       54.06       80.03     10.98 o 
   4   1  10      352.56      358.13     15.90 o 
   5   1  10        2.41       -2.25      7.24 o 
   6   1  10      379.40      384.29     18.64 o 
  -7   2  10        8.52        6.17      9.77 o 
  -6   2  10       16.24       11.73      8.59 o 
  -5   2  10       36.18       57.78     10.54 o 
  -4   2  10       34.19       44.06      6.33 o 
  -3   2  10      112.50      122.62      6.37 o 
  -2   2  10      645.77      623.59     13.51 o 
  -1   2  10       28.18       58.10      9.40 o 
   0   2  10      727.12      762.50     14.99 o 
   1   2  10      757.28      735.32     20.75 o 
   2   2  10        4.54        2.43      6.56 o 
   3   2  10      151.65      151.03     10.31 o 
   4   2  10      132.93      130.02     10.23 o 
  -7   3  10       21.99       39.19     12.12 o 
  -6   3  10       40.64       40.87     11.70 o 
  -5   3  10      179.65      175.09      8.33 o 
  -4   3  10      127.01      131.58      7.09 o 
  -3   3  10      129.90      125.23      8.56 o 
  -2   3  10      225.26      236.92      8.69 o 
  -1   3  10      148.76      159.86      7.35 o 
   0   3  10      991.04      994.49     25.35 o 
   1   3  10       18.10       33.17      8.92 o 
   2   3  10      278.68      286.40     13.80 o 
   3   3  10        0.19       -3.64      6.60 o 
   4   3  10      110.06      103.38      9.95 o 
  -6   4  10       34.71       42.58      7.79 o 
  -5   4  10      119.16      129.24      7.80 o 
  -4   4  10      101.99      110.27      7.32 o 
  -3   4  10       25.84       29.63      6.56 o 
  -2   4  10      208.85      203.00      8.71 o 
  -1   4  10      185.39      187.01     11.34 o 
   0   4  10      248.02      254.99     13.44 o 
   1   4  10        0.58       -2.67      7.03 o 
   2   4  10      416.29      422.76     17.86 o 
   3   4  10      243.87      221.25     13.55 o 
  -5   5  10       37.53       55.08      8.14 o 
  -4   5  10      104.63      104.80      7.25 o 
  -3   5  10       50.48       71.41     12.18 o 
  -2   5  10      214.43      259.16     13.77 o 
  -1   5  10       68.75       98.36     13.98 o 
   0   5  10       98.18       95.40      9.77 o 
   1   5  10       17.86       21.29      9.99 o 
   2   5  10      142.42      136.41     11.48 o 
  -3   6  10        6.53        1.85      8.88 o 
  -2   6  10      146.35      137.62     11.63 o 
  -1   6  10        4.70        0.43      9.99 o 
   2  -9  11       57.55       69.79     13.84 o 
  -2  -8  11       63.95       92.16      8.01 o 
  -1  -8  11       82.56       86.09      6.47 o 
   0  -8  11       94.71       88.63      6.41 o 
   1  -8  11      151.12      142.19     11.91 o 
   2  -8  11        2.72       -0.25      7.20 o 
   3  -8  11       49.11       68.22     12.91 o 
   4  -8  11        8.46       19.58      9.45 o 
   5  -8  11      193.44      199.89     14.77 o 
  -3  -7  11        0.48       -0.12      5.67 o 
  -2  -7  11       79.42       87.04      6.32 o 
  -1  -7  11       74.96       82.87      9.04 o 
   0  -7  11       90.79       84.60      6.09 o 
   1  -7  11       51.44       77.58      7.86 o 
   2  -7  11        0.74       -0.50      7.20 o 
   3  -7  11      677.92      673.94     24.03 o 
   4  -7  11       82.60       93.33     13.55 o 
   5  -7  11       46.66       63.84     12.66 o 
   6  -7  11        2.03       -8.06      7.38 o 
  -4  -6  11      129.54      132.37      8.59 o 
  -3  -6  11       23.05       45.42      8.21 o 
  -2  -6  11      397.79      359.36     12.53 o 
  -1  -6  11       15.69       30.49      9.49 o 
   0  -6  11      163.57      170.46      7.64 o 
   1  -6  11        2.28        4.10      4.23 o 
   2  -6  11       57.80       90.84      7.55 o 
   3  -6  11      350.43      352.52     16.62 o 
   4  -6  11      105.91      102.28     10.38 o 
   5  -6  11        6.88        8.84      7.31 o 
   6  -6  11       79.95       79.21      9.74 o 
  -5  -5  11       44.05       64.08      9.04 o 
  -4  -5  11        3.80        4.72      7.28 o 
  -3  -5  11      263.94      252.43     10.51 o 
  -2  -5  11      172.79      170.33      8.59 o 
  -1  -5  11        7.73        3.57      6.74 o 
   0  -5  11      370.51      338.83     15.98 o 
   1  -5  11      248.60      271.14     11.13 o 
   2  -5  11       64.51       76.05     15.76 o 
   3  -5  11        2.71        6.51      4.24 o 
   4  -5  11      191.84      185.94     12.02 o 
   5  -5  11        4.79       13.44      7.85 o 
   7  -5  11       11.21       30.71     11.66 o 
  -6  -4  11       78.41       71.79      9.77 o 
  -5  -4  11       73.58       76.00     10.23 o 
  -4  -4  11       20.57       26.87      6.58 o 
  -3  -4  11      230.50      241.92      9.81 o 
  -2  -4  11       12.32       15.12      7.77 o 
  -1  -4  11       14.58       19.01      8.56 o 
   0  -4  11       46.10       60.45     10.20 o 
   1  -4  11      361.23      341.75     15.69 o 
   2  -4  11        4.83        8.98      3.86 o 
   3  -4  11       98.04       79.80      5.09 o 
   4  -4  11       34.89       71.29      9.99 o 
   6  -4  11      561.73      569.52     23.24 o 
   7  -4  11       32.96       32.38     11.84 o 
  -6  -3  11        1.59       -0.96      7.77 o 
  -5  -3  11      330.42      314.04     16.62 o 
  -4  -3  11       73.82       89.59     13.19 o 
  -3  -3  11      197.88      188.07     11.82 o 
  -2  -3  11       44.21       55.46     10.66 o 
  -1  -3  11      365.65      361.98     16.33 o 
   0  -3  11     1451.21     1395.86     34.29 o 
   1  -3  11       32.36       37.20      8.74 o 
   2  -3  11      130.67      136.30      9.84 o 
   3  -3  11        5.50        5.63      3.65 o 
   4  -3  11      160.54      159.45     10.31 o 
   5  -3  11       29.22       37.80     10.31 o 
   6  -3  11       30.92       57.95     12.37 o 
   7  -3  11      111.97      124.00     12.34 o 
  -7  -2  11       61.36       79.21     13.77 o 
  -6  -2  11        0.49        0.89      7.88 o 
  -5  -2  11      223.22      219.90     14.48 o 
  -4  -2  11       58.40       63.84     11.48 o 
  -3  -2  11       59.96       83.34     12.55 o 
  -2  -2  11       30.48       49.03     10.41 o 
  -1  -2  11      634.97      646.70     21.71 o 
   0  -2  11      415.33      454.34     17.50 o 
   1  -2  11      162.48      154.95      6.28 o 
   2  -2  11      349.74      365.68     14.87 o 
   3  -2  11      300.60      312.55      8.43 o 
   4  -2  11      876.04      834.93     25.31 o 
   5  -2  11       42.84       77.64     12.84 o 
   6  -2  11      213.38      193.75     13.73 o 
   7  -2  11       21.32       46.33     12.69 o 
  -7  -1  11      128.96      134.52     12.44 o 
  -6  -1  11       45.46       63.16     12.16 o 
  -5  -1  11      191.16      185.62     12.91 o 
  -4  -1  11       88.15       78.71      9.06 o 
  -3  -1  11      371.91      355.02     16.80 o 
  -2  -1  11      340.71      365.79     16.51 o 
  -1  -1  11       70.61       68.22      7.95 o 
   0  -1  11      133.51      149.16      6.90 o 
   1  -1  11       14.11       31.10      4.90 o 
   2  -1  11      503.20      522.69     12.31 o 
   3  -1  11      447.21      428.32     16.43 o 
   4  -1  11       75.88       78.96      9.20 o 
   5  -1  11      175.87      167.83     12.44 o 
   6  -1  11       45.10       78.49     14.16 o 
  -7   0  11       32.99       45.15     13.12 o 
  -6   0  11       79.41       92.51     11.23 o 
  -5   0  11       22.93       39.51     11.09 o 
  -4   0  11      204.79      191.08     12.77 o 
  -3   0  11      241.11      218.58     13.16 o 
  -2   0  11      184.00      176.74     11.48 o 
  -1   0  11        3.03        2.89      3.95 o 
   0   0  11        4.06        5.94      3.98 o 
   1   0  11       27.41       52.08      6.07 o 
   2   0  11      687.57      697.57     19.89 o 
   4   0  11      315.04      335.94     15.76 o 
   5   0  11      163.86      172.54     12.30 o 
   6   0  11       10.33       14.12      9.63 o 
  -7   1  11       20.18       34.77     11.55 o 
  -6   1  11        1.97        0.00      8.49 o 
  -5   1  11       70.03      102.53     14.59 o 
  -4   1  11      933.57      926.62     28.38 o 
  -3   1  11       30.68       38.93      5.94 o 
  -2   1  11      279.95      302.47      9.19 o 
  -1   1  11       11.01       12.91      4.62 o 
   0   1  11       46.73       75.15     13.25 o 
   1   1  11       87.20       86.55      7.63 o 
   2   1  11        4.62       -4.17      5.92 o 
   3   1  11      105.84      107.56      9.52 o 
  -6   2  11       28.63       32.20     11.48 o 
  -5   2  11       28.43       30.28     10.24 o 
  -4   2  11      348.33      381.71     11.28 o 
  -3   2  11       69.70       80.95     13.69 o 
  -2   2  11      234.52      222.42      8.35 o 
  -1   2  11      275.83      244.74      8.61 o 
   0   2  11      306.63      318.36     13.73 o 
   1   2  11      383.41      410.99     15.90 o 
   2   2  11       68.62       66.05      7.77 o 
   3   2  11        6.65       12.23      8.45 o 
   4   2  11       97.34       78.57      9.09 o 
  -6   3  11      196.99      192.04     14.44 o 
  -5   3  11        0.63       -5.45      5.03 o 
  -4   3  11       47.49       57.52      7.85 o 
  -3   3  11        0.99       -6.03      4.56 o 
  -2   3  11       76.16       82.61      6.37 o 
  -1   3  11      464.75      452.27     12.23 o 
   0   3  11       12.36       29.99      9.38 o 
   1   3  11      484.20      444.22     17.50 o 
   2   3  11        0.04        0.00      7.52 o 
   3   3  11      193.65      190.69     12.52 o 
  -5   4  11       31.18       41.41      7.76 o 
  -4   4  11       53.98       89.54      9.29 o 
  -3   4  11       16.70       25.98      6.84 o 
  -2   4  11       27.97       27.83      6.82 o 
  -1   4  11      292.70      284.48     14.23 o 
   0   4  11       12.89       35.23     10.13 o 
   1   4  11      244.94      271.57     14.55 o 
   2   4  11      101.52       88.80      9.66 o 
  -3   5  11      185.31      194.24      9.51 o 
  -2   5  11        0.65       -4.53      8.49 o 
  -1   5  11      163.40      183.48     12.98 o 
   0   5  11        5.14        6.70      9.27 o 
   0  -8  12      207.66      198.87      9.10 o 
   1  -8  12       93.46      100.46     11.41 o 
   2  -8  12      146.24      143.76     12.80 o 
   3  -8  12       22.51       36.66     10.73 o 
  -2  -7  12        1.15       -6.71      7.85 o 
  -1  -7  12       30.64       41.69      7.40 o 
   0  -7  12      288.50      296.74     10.55 o 
   1  -7  12        0.11        0.06      4.45 o 
   2  -7  12      243.86      236.66     14.73 o 
   3  -7  12        7.68       13.37      8.31 o 
   4  -7  12      256.30      275.56     16.33 o 
   5  -7  12       11.93        8.45      8.45 o 
  -3  -6  12        7.91        1.17      5.80 o 
  -2  -6  12       66.83       81.13     13.66 o 
  -1  -6  12        0.39       -1.57      7.17 o 
   0  -6  12       77.07       93.83      8.10 o 
   1  -6  12        7.18       10.16      5.27 o 
   2  -6  12      416.08      394.22     11.15 o 
   3  -6  12      146.45      127.57     10.91 o 
   4  -6  12      337.52      326.74     16.37 o 
   5  -6  12        1.50        0.75      7.74 o 
  -4  -5  12      106.03       99.61      7.73 o 
  -3  -5  12        2.52        6.57      5.89 o 
  -2  -5  12      464.42      452.42     19.96 o 
  -1  -5  12       14.45       16.80      9.31 o 
   0  -5  12       50.97       81.28     12.77 o 
   2  -5  12      225.51      249.21      8.79 o 
   3  -5  12      131.20      133.18      6.67 o 
   4  -5  12       62.50       79.60     11.27 o 
   5  -5  12      198.27      198.07     13.19 o 
  -5  -4  12        8.27       -3.89      8.70 o 
  -4  -4  12      221.30      202.31     14.37 o 
  -3  -4  12       15.41       22.50     10.09 o 
  -2  -4  12      588.93      555.51     21.82 o 
  -1  -4  12      120.95      113.44     10.52 o 
   0  -4  12      433.24      395.13     17.47 o 
   1  -4  12      379.97      429.82     18.22 o 
   2  -4  12      305.45      320.86      9.72 o 
   3  -4  12        6.40       19.01      4.94 o 
   4  -4  12      115.03      107.17      9.70 o 
   6  -4  12       13.38       20.33     11.06 o 
  -6  -3  12       13.18       21.15     10.98 o 
  -5  -3  12       22.09       32.20     10.41 o 
  -4  -3  12      360.44      358.66     18.25 o 
  -3  -3  12        4.69        0.46      7.31 o 
  -2  -3  12      215.89      201.96     13.37 o 
  -1  -3  12      513.48      515.73     20.32 o 
   0  -3  12      320.09      304.59     15.23 o 
   1  -3  12      579.94      576.94     20.57 o 
   2  -3  12       95.85       88.73      8.52 o 
   3  -3  12      127.90      142.66      6.37 o 
   5  -3  12      274.00      272.39     15.59 o 
   6  -3  12        3.05       -1.96      9.17 o 
  -6  -2  12      109.63      104.17     12.09 o 
  -5  -2  12        2.99        8.77      9.41 o 
  -4  -2  12      210.18      205.88     13.87 o 
  -3  -2  12       14.90       18.26      8.77 o 
  -2  -2  12      252.02      235.30     13.91 o 
  -1  -2  12      421.92      394.95     17.22 o 
   0  -2  12      308.78      300.17     14.73 o 
   1  -2  12      180.59      210.23     12.09 o 
   2  -2  12       47.81       45.54      8.56 o 
   4  -2  12       37.93       47.47     10.70 o 
   5  -2  12      115.60      116.12     10.91 o 
   6  -2  12        0.98        3.85      8.56 o 
  -6  -1  12      350.93      315.26     17.62 o 
  -5  -1  12       17.00       29.35     10.20 o 
  -4  -1  12       95.28       91.19     10.88 o 
  -3  -1  12       89.33       81.52     10.13 o 
  -2  -1  12        5.23        7.67      7.42 o 
  -1  -1  12      169.18      185.98     11.98 o 
   0  -1  12       35.27       47.15      8.88 o 
   1  -1  12      171.25      167.14      7.13 o 
   2  -1  12        3.59        5.82      4.42 o 
   4  -1  12      138.31      119.93     10.23 o 
   5  -1  12      222.28      220.00     13.95 o 
  -6   0  12      366.33      357.02     19.29 o 
  -5   0  12       53.94       62.09     12.20 o 
  -4   0  12      185.64      202.42     14.20 o 
  -3   0  12      428.81      442.22     19.29 o 
  -2   0  12        6.58        2.96      7.13 o 
  -1   0  12        6.45       15.74      4.70 o 
   0   0  12        5.40        8.50      4.34 o 
   1   0  12      314.97      326.34      9.81 o 
   2   0  12      318.58      289.97     13.30 o 
   3   0  12      166.93      184.37     11.52 o 
  -6   1  12      129.08      120.47     12.30 o 
  -5   1  12      164.00      159.62     13.55 o 
  -4   1  12       27.26       38.87     10.88 o 
  -3   1  12      473.57      462.54     19.89 o 
  -2   1  12        2.27        4.38      4.77 o 
  -1   1  12      136.62      131.88      6.89 o 
   0   1  12       21.37       34.85      6.35 o 
   1   1  12      138.22      141.97      9.66 o 
   2   1  12      221.26      217.40     12.20 o 
   3   1  12      184.72      191.08     12.41 o 
   4   1  12      271.97      265.79     14.73 o 
  -5   2  12      154.44      159.48     13.80 o 
  -4   2  12        1.08        1.32      8.10 o 
  -3   2  12      151.60      161.63      7.98 o 
  -2   2  12        3.66        0.90      4.79 o 
  -1   2  12      418.76      412.30     11.77 o 
   0   2  12      353.92      344.79     14.91 o 
   1   2  12       34.65       64.01     11.02 o 
   2   2  12      114.70      104.99      9.59 o 
   3   2  12       19.09       28.74     10.24 o 
  -5   3  12       87.59       87.87     11.38 o 
  -4   3  12        2.15        1.43      5.84 o 
  -3   3  12       64.84       88.77     11.48 o 
  -2   3  12       49.43       94.07     14.85 o 
  -1   3  12      199.64      213.15     12.59 o 
   0   3  12      355.63      355.77     15.76 o 
   1   3  12      182.36      194.22     12.52 o 
   2   3  12      178.74      196.04     12.98 o 
  -3   4  12       98.66      108.68      7.72 o 
  -2   4  12      149.08      139.72     10.98 o 
  -1   4  12        0.29       13.98      9.41 o 
   0   4  12      218.93      246.89     14.23 o 
  -1  -7  13      182.86      213.89     10.54 o 
   0  -7  13        7.51       11.20      6.19 o 
   1  -7  13      191.46      207.76      9.35 o 
   2  -7  13       50.37       80.90      8.61 o 
   3  -7  13      217.50      218.33     14.84 o 
  -2  -6  13       41.00       65.80     13.12 o 
  -1  -6  13      214.50      207.59     14.59 o 
   0  -6  13       31.30       76.96     11.41 o 
   1  -6  13      231.88      262.49     11.25 o 
   2  -6  13       27.26       59.96      7.76 o 
   3  -6  13      332.67      344.07     17.76 o 
   4  -6  13       72.85       72.36      9.41 o 
  -3  -5  13      425.09      381.87     19.39 o 
  -2  -5  13        3.14        5.28      9.27 o 
  -1  -5  13      273.03      281.20     16.12 o 
   0  -5  13       28.38       65.87     12.41 o 
   2  -5  13       22.59       37.17      6.71 o 
   3  -5  13      496.71      475.28     26.68 o 
   4  -5  13       92.34       99.50     10.45 o 
  -4  -4  13       27.93       51.71     12.80 o 
  -3  -4  13      308.96      315.72     17.69 o 
  -2  -4  13        0.27        5.03      7.70 o 
  -1  -4  13      400.05      412.85     19.29 o 
   0  -4  13       81.88       87.62     10.31 o 
   1  -4  13      273.08      283.84     15.62 o 
   2  -4  13      123.06      116.57      7.24 o 
   3  -4  13      163.29      166.72      7.38 o 
  -5  -3  13       75.95      100.50     15.69 o 
  -4  -3  13       23.28       31.13     10.84 o 
  -3  -3  13      124.01      102.81     10.77 o 
  -2  -3  13        8.00       16.12      8.67 o 
  -1  -3  13      293.13      286.08     16.01 o 
   0  -3  13      299.72      316.68     16.16 o 
   1  -3  13      457.55      425.75     18.15 o 
   2  -3  13      125.43      162.34     11.84 o 
   3  -3  13       40.75       53.44      6.59 o 
   4  -3  13      264.57      257.59     15.30 o 
   5  -3  13       10.28        9.81      8.92 o 
  -5  -2  13       78.73      116.62     16.30 o 
  -4  -2  13       59.95       76.14     13.30 o 
  -3  -2  13       87.19       86.23     10.09 o 
  -2  -2  13      126.88      103.28     10.48 o 
  -1  -2  13      101.79       94.58     10.27 o 
   0  -2  13      455.73      460.05     19.21 o 
   1  -2  13      183.52      172.71     11.80 o 
   2  -2  13      561.35      517.08     19.57 o 
   4  -2  13      335.18      352.20     17.23 o 
   5  -2  13       24.73       37.77     10.84 o 
  -5  -1  13      118.55      124.71     12.94 o 
  -4  -1  13       26.11       24.61     10.24 o 
  -3  -1  13       35.04       42.87     11.05 o 
  -2  -1  13      347.78      316.97     16.62 o 
  -1  -1  13      133.86      127.49     10.91 o 
   0  -1  13      356.86      326.46     16.01 o 
   1  -1  13       49.21       78.71     11.34 o 
   2  -1  13      643.23      696.00     21.03 o 
  -5   0  13      139.78      140.62     12.77 o 
  -4   0  13      151.00      124.57     12.23 o 
  -3   0  13       17.19       18.40     10.16 o 
  -2   0  13      475.15      493.09     20.93 o 
  -1   0  13       35.13       48.32     10.88 o 
   0   0  13      435.39      419.60     11.63 o 
   1   0  13       27.49       42.58      9.77 o 
   2   0  13      466.54      440.26     17.29 o 
   3   0  13       59.24      104.03     14.16 o 
   4   0  13      223.89      247.71     14.52 o 
  -4   1  13      220.36      201.74     14.48 o 
  -3   1  13       59.87       93.97     14.09 o 
  -2   1  13      411.41      379.94     18.39 o 
  -1   1  13       11.67       20.10      7.20 o 
   0   1  13      346.75      320.93     14.16 o 
   1   1  13      150.40      140.83     10.73 o 
   2   1  13      139.00      133.63     10.38 o 
   3   1  13      184.75      186.26     12.91 o 
  -4   2  13      236.05      268.72     17.05 o 
  -3   2  13       26.26       18.26      9.27 o 
  -2   2  13      454.00      422.29     12.39 o 
  -1   2  13       13.54       16.26      8.70 o 
   0   2  13      219.79      221.86     12.84 o 
   1   2  13       86.68      105.49     10.20 o 
   2   2  13       58.22       75.25     13.37 o 
  -2   3  13      225.52      246.43     13.62 o 
  -1   3  13       88.14       74.64      8.81 o 
   0  -6  14      150.31      206.06     13.02 o 
   1  -6  14       78.55      101.58     19.40 o 
   2  -6  14      264.52      281.58     10.69 o 
  -2  -5  14      103.17      110.34     11.77 o 
  -1  -5  14       24.84       31.53     10.81 o 
   0  -5  14      186.41      198.39     14.27 o 
   2  -5  14      181.94      222.34      9.61 o 
   3  -5  14       76.75      109.27      9.24 o 
  -3  -4  14        0.14       -3.49      9.20 o 
  -2  -4  14      289.58      279.60     16.87 o 
  -1  -4  14        9.13       16.05     10.09 o 
   0  -4  14      286.09      307.20     17.19 o 
   1  -4  14      132.24      147.04     12.09 o 
   2  -4  14       56.54       81.48      8.93 o 
   3  -4  14       39.66       47.07      6.82 o 
  -3  -3  14        2.37       -3.81      8.77 o 
  -2  -3  14      250.15      244.93     15.59 o 
  -1  -3  14       98.89      106.63     11.52 o 
   0  -3  14      234.87      229.35     14.59 o 
   1  -3  14      452.07      414.74     18.75 o 
   2  -3  14      175.39      195.11     13.34 o 
  -3  -2  14        0.09        2.60      8.59 o 
  -2  -2  14      324.47      307.59     17.40 o 
  -1  -2  14      119.65      107.56     11.30 o 
   0  -2  14       81.68       83.88     10.34 o 
   1  -2  14      166.14      148.07     11.95 o 
  -4  -1  14      199.19      183.38     14.52 o 
  -3  -1  14      112.69       95.93     11.80 o 
  -2  -1  14       87.90       79.64     10.56 o 
  -1  -1  14      353.78      334.01     17.26 o 
   0  -1  14      193.06      172.50     12.87 o 
   3  -1  14      139.10      165.30     11.91 o 
  -3   0  14      108.04       99.07     11.80 o 
  -2   0  14        9.99       10.91      9.84 o 
  -1   0  14      144.20      120.22     11.55 o 
   0   0  14       11.38       31.38      9.63 o 
   1   0  14      165.21      185.94     11.59 o 
   2   0  14        4.73        9.41      8.56 o 
  -2   1  14       39.78       57.99     12.73 o 
  -1   1  14      156.75      149.67     12.59 o 
   0   1  14       27.65       39.30      9.63 o 
   0  -3  15       27.12       31.95     10.84 o 
   1  -3  15      152.87      166.72     12.98 o 
  -1  -2  15       32.87       22.86     10.13 o 
   0  -2  15       43.85       53.57     12.48 o 
                                                 
